# Supplementary material for: Data-Independent Acquisition (DIA)-Based Proteomics for the Identification of Biomarkers in Tissue Washings of Endometrial Cancer
Source: Int J Mol Sci. 2025 Nov 27;26(23):11498. doi: 10.3390/ijms262311498 (PMC12691889; doi:10.3390/ijms262311498)
Supplement: Supplementary file 1 [file ijms-26-11498-s001.zip]

Archive with 7 entries (7 files):
- Figure S1.pdf
- Supplemental file S2.pdf
- Supplemental file S3.pdf
- Supplemental table S1.xlsx
- Supplemental table S2.xlsx
- Supplementary  Tables S3,S4,S5.pdf
- Supplemetal file S1.pdf
