# Supplementary material for: Data-Independent Acquisition (DIA)-Based Proteomics for the Identification of Biomarkers in Tissue Washings of Endometrial Cancer
Source: Int J Mol Sci. 2025 Nov 27;26(23):11498. doi: 10.3390/ijms262311498 (PMC12691889; doi:10.3390/ijms262311498)
Supplement: Supplementary file 1 [file ijms-26-11498-s001.zip › Supplemental table S1.xlsx]

## Sheet: Total proteins identified by MS
PG.ProteinAccessions	PG.Genes	PG.ProteinDescriptions	CTRL1	CTRL2	CTRL3	CTRL4	CTRL5	CTRL6	CTRL7	CTRL8	CTRL9	CTRL10	CTRL11	CTRL12	CTRL13	CTRL14	CTRL15	CTRL16	CTRL17	CTRL18	CTRL19	CTRL20	CTRL21	CTRL22	CTRL23	CTRL24	CTRL25	EC HIGH 1	EC HIGH 2	EC HIGH 3	EC HIGH 4	EC HIGH 5	EC HIGH 6	EC HIGH 7	EC HIGH 8	EC HIGH 9	EC HIGH 10	EC HIGH 11	EC HIGH 12	EC HIGH 13	EC HIGH 14	EC HIGH 15	EC HIGH 16	EC HIGH 17	EC HIGH 18	EC HIGH 19	EC HIGH 20	EC HIGH 21	EC HIGH 22
A0A075B6H7	IGKV3-7	Probable non-functional immunoglobulin kappa variable 3-7	7615.77	5966.71	2688.35	42352.7	4049.29		3837.96	3901.99	2613.3	2118.06	4070.96	2639.72	1633.02	3156.78	2157.31	3177.25	5889.43	3895.91	6951.54	3042.92	2776.87	1042.55	1196.39	750.41	1460.84	6779.36	8891.83	17947.4	11078.9	12428.7	8032.06	6836.43	5332.94	8096.16	12775.8	2747.32	4886.8	3984.27	15875.4	5007.63	12498.4	5777.74	8819.12	1758.47	11297.9	8166.55	4424.05
A0A075B6H9	IGLV4-69	Immunoglobulin lambda variable 4-69		2316.58						1156.53						1031.77	2151.73						977.456					949.282			6368.33		1117.39			539.013							1403.37					536.363	2243.02
A0A075B6I0	IGLV8-61	Immunoglobulin lambda variable 8-61		23391.1	3299.68	57706.3	25779.1	35636.1	6301.53	11466.1	19597.5	2469.22	4680.03	22992.4	11048		13808.8	23983.2	12548.7	4457.79	4425.11	7112.2	12996.8	9883.7	4616.82	1542.74	4707.79	31670.1	6753.88	17583.4	12070.9	14521.2	14121.4	16994.1	3364.36	3345.37	21721	3658.45	2503.15		42498.6	3794	4995.62	3366.58	9683.55	3869.21	28457.7	8856.7	10090.3
A0A075B6J1	IGLV5-37	Immunoglobulin lambda variable 5-37		6366.42		14130.9			5610.1	1045.27	1414.51									5627.9			706.652					3173.51		1335.54	3736.78	7119.33	2230.48	1618.41	5560.63		4267.65		2439.8	3101.01			8533.73		2954.84	5915.15	3465.06	2859.93	4726.78
A0A075B6J6	IGLV3-22	Immunoglobulin lambda variable 3-22	75187.1	71930	48943.6	154152	79364.3	286306	88333.5	136229	26170.5	115055	47816.5	159352	181116	134026	45788.5	86137.9	56124	137186	37165.1	76048.6	26573.6	161959	39468.7	161817	85828.7	49031.4	81079.2	143799	122586	134460	58300.2	93694.8	51414.7	57217.2	147522	15531.1	58367.7	37515.9	335465	51773.5	107288	98847.9	75152.6	18221.1	145042	60450.3	54455
A0A075B6J9	IGLV2-18	Immunoglobulin lambda variable 2-18	628.53	4919.85	2831.18	9010.07	3609.42		1604.24	1248.38	3062.9	1199.5	13369.2	6202.68	4344.23	1140.42	5564.9	3764.35	2492.45	2905.92	2262.87		3037.14	2965.11	610.436	2166.71	1406.14	6901.44	21565.2	31877.5	11422.2	11947.3	9977.34	13302.6	7921.14	7912.97	11578.7	10362.4	31097.4	3917.74	8805.69	5513.65	7174.9	52529.3	8137.93	5581.98	7726.56	4726.65	5338.6
A0A075B6K4	IGLV3-10	Immunoglobulin lambda variable 3-10	6978.12	5488.05	2798.45	101087	14492.2		7070.14	4345.8	7987.84	1668.9	20919.1	666.269	2526.3	7574.78	10001.3	9024.22	7604.62	8402.35	7301.46	10529.9	6277.57		1646.12	2750.15	2602.48	9525.42	15910.5	11050.5	15304.1	12153	4570.48	10119.9	10710.2	17709.9	16969.3	1356.61	2035.94	12122.6	95467.8	21032.3	19904.6	5420.51	5438.22	4048.93	14223.3	5605.87	7123.64
A0A075B6K5	IGLV3-9	Immunoglobulin lambda variable 3-9	6691.46	9421.16	3836.33	40841.4	7626.31		11591.9	7077.56	7642.64	1408.19	8683.11		4732.51	7641.77	5579.88	28218.2	11037.6	8416.88	5665.68	3465.28	5278.35		4197.2	5079.94	618.177	14766.1	44586.7	36553.9	25330.2	25420.2	11550.7	31062.2	20183.1	19709.6	48290.9	3224.94	11438.2	9708.76	74229.6	31636.9	32116.6	9994.45	9668.12	3286.06	34096.2	8861.81	12927.2
A0A075B6P5;P01615	IGKV2-28;IGKV2D-28	Immunoglobulin kappa variable 2-28;Immunoglobulin kappa variable 2D-28	17831.8	30305.8	5144.89	238253	7657.48	10512.2	11368.2	11110.6	10723.1	18947.2	24293	14019.7	4618.64	23475.8	18592.8	34108.4	11536.3	21209	16320.8	7103.44	14228.8	4218.7	8710.03	10928.9	14052.2	35673.8	35974.4	58537.4	73046.5	79942.7	33317.6	58749	46258.8	40600.6	67206.1	8712.74	33223.4	34618.8	85764.7	17359.8	37837.8	27854.7	49409.6	9313.5	77803.1	47307.2	26930.3
A0A075B6Q5	IGHV3-64	Immunoglobulin heavy variable 3-64	14408.8	24470.4	4931.19	191767	14355	42564.6	23971.7	10546.3	11567.3	7893.21	14091.2	25008.3	5218	10810	9451.55	10935.7	12326	17811.2	13158.6	5886.88	10014.2	5221.88	5867.59	8551.61	7889.07	6331.49	9356.38	12880	17265.6	14563.9	6802.42	10936.4	6528.34	11387.4	12659.8	4899.37	5920.16	5692.89	24534.5	9305.2	10926.8	8053.9	10251.1	5407.08	20335.2	7568.73	5679.66
A0A075B6R2	IGHV4-4	Immunoglobulin heavy variable 4-4	2314.98	4726.66	500.444	34113.3			1026.24		466.737					1915.94		3384.67	1778.29	1681.77	850.179							4451.76	6246.08	4184.78	11252	8030.19	1765.41	6027.83	1756.37	6934.03	12400.7	2562.75	3332.51	2658.26	6075.97	1259.92	5624.81	7055.79	2125.07	2734.17	12643.8	6094.73	5069.24
A0A075B6R9;A0A0C4DH68	IGKV2D-24;IGKV2-24	Probable non-functional immunoglobulin kappa variable 2D-24;Immunoglobulin kappa variable 2-24	8750.79	25470	7325.49	69089.6	31751.3	40721.3	7011.92	5820.03	15139.1	7814.36	14088.9	27297.5	6733.83	3953.7	14201	35149.3	27394	25563.1	18584.3	16961.8	14178	12977	7493.04	16885.4	13869.6	13991.4	16429.4	31519.3	44512.2	42284.6	15568	22200.1	11067.1	11744.3	34417.1	2983.58	3541.79	7209.63	64009.8	11332.1	19537.1	15010.4	14209.9	2839.61	27152.8	16023.1	10796.6
A0A075B6S2	IGKV2D-29	Immunoglobulin kappa variable 2D-29	1176.47	5198.87	866.116	29563.7	1186.18				2030.25	2121.91	6962.09	122513			1578.4	2183.71	1455.73	2881.91	2130.37	1245.52	2004.32			1375.73	1714.82							5155.12	28183.7	49160.8	4480.33			21716.2	16400.7	21156.4	3565.85				10923.5	4558.03	5301.6
A0A075B6S9;P0DSN7	IGKV1-37;IGKV1D-37	Probable non-functional immunoglobulinn kappa variable 1-37;Probable non-functional immunoglobulinn kappa variable 1D-37	10948.4	3019.16		24044	5307.09		1670.31	1910.49	2246.37	2307.48	66800	30729.1	8649.76	5731.68			3164.79	4307.23		760.088	1031.05		2114.47	15877.2		9729.95	9137.87	26709.1	13397.1	32726.5	5753.29	13663.5	4396.18	7921.37	9061.71	2967.9	8113.75	3878.21	13893.1	4845.07	8085.79		10624	5715.55	85396.7	8275.25	6554.03
A0A075B759;F5H284;P0DN26	PPIAL4E;PPIAL4D;PPIAL4F	Peptidyl-prolyl cis-trans isomerase A-like 4E;Peptidyl-prolyl cis-trans isomerase A-like 4D;Peptidyl-prolyl cis-trans isomerase A-like 4F	55940.2	112147	64975	242931	50815.6	97915.1	34177.9	156120	64064.9	123421	152770	122566	212430	260552	35026.7	25905.3	34342.1	44649.3	53967.4	97371.7	67897.2	240181	152621	189743	141452		10378.6	6456.12	5652.36	9991.39	6417.91	6914.85	9129.15	3798.74	9163.12		4460.03	3080.77			13710.4		5452.68		11216.6	5065.45	5667.13
A0A087WSX0	IGLV5-45	Immunoglobulin lambda variable 5-45	14511	25753.5	2914.39		27256.5		8126.54	3005.82	1839.58	4546.63	5063.25	3595.91		12549	12734	12881.2	3900.19	5422.4	2225.98		2357.42		3585.04	2662.94	1217.47	9140.82	11403.6	7668.96	7118.82	9579.07	5450.09	10019.6	8976.94	8502.62	18013.7	6842.64	6555.87	4787.6	9310.63	12394	9336.67	4204.12	7472.67	10418.7	6341.02	7009.14	6992.61
A0A087WSY6	IGKV3D-15	Immunoglobulin kappa variable 3D-15	21267.2	36611.9	9750.62	79883.8	12721		15764.6	19281.5	14173.1	11327.7	21263.3	35967.8	21101.2	31723.9	18612.5	26323.3	21175	14558.3	25601.9	15840.2	10713.1	25041.4	18220.2	12448.2	13447.2	11713	27598.9	38462.5	34761.4	22644.1	24263.9	17493.7	16404.4	21505.9	55775.5	7665.62	15492.7	13614.1	67324.7	15555.7	41902	8201.35	21958.5	10500.5	16232.7	19198.6	19902.4
A0A087WSZ0	IGKV1D-8	Immunoglobulin kappa variable 1D-8	4102.29	9259.29	2286.3	82486.6	4084.22		8134.01	6477.57	3282.19	3346.57	10547.9	9444.54	14622.5	9960.32	5510.54	13918.3	4588.36	9060.07	5344.5	2485.6	3044.39	4988.62	3478.68	2997.52	2719.5	6369.71	10539.3	10572.9	12783.2	12258.3	5845.12	9013.43	18951.1	12867.8	15003.1		2014.4	6714.07	23826	5960.4	6739.43		8082.04		16017.4	7947.21	4469.9
A0A087WW87;P01614	IGKV2-40;IGKV2D-40	Immunoglobulin kappa variable 2-40;Immunoglobulin kappa variable 2D-40	2561.5	11189	660.019	81428.8	5320.6		2229.34	2243.69	1072.05	1008.69			1175.44		652.115	1614.4	1212.92	6607.62	6047.93	1232.48	1019.94		913.713	792.345	3507.64	2687.71	2920.16	13847.8	3863.4	5670.85	899.17	6071.21	2455.88	2270.07	5841.26	773.186	2435.39	1145.65	27977.9	1794.44	758.142	1696.08	4333.96		3959.31	2104.31	2967.72
A0A0A0MS14	IGHV1-45	Immunoglobulin heavy variable 1-45	6902.88	16872.4	3548.89	59753.8	3616.21		2137.44	7375.44	6442.98	1409.56		365.461	10136.8	2770.19		4508.97	6499.55	3146.54	9321.99	3180.41	3856.6	14952.9		1083.25	1882.42	25983	28228.2	62673.1	62778	34631.4	21890.9	35777.3	5329.59	26966.4	50519.8	5894.41	32773.4	19836.4	42625.3	14455.3	23343.7	16159.6	32760.4	13666.2	35278.7	25695.5	27868
A0A0A0MS15	IGHV3-49	Immunoglobulin heavy variable 3-49	17529.8	41774.5	3621.77	99259.8	15886.6	22336.8	13903.5	16494.2	10633.8	7276.41	8873.8	12666.2	3564.46	23246.8	18429	19944	14915.9	28857	14116.9	6673.04	7488.71	8916.67	10501.9	8918.25	6496.4	11479.9	12715.7	13866.5	17420	16077.7	8486.61	18698.9	47282.1	59898.4	11152	6886.06	5502.45	28336	41032.2	7724.97	14179.8	9187.18	10656.2	7659.53	30839.4	7839.79	14999.1
A0A0A0MT89	IGKJ1	Immunoglobulin kappa joining 1	5195.39	13621.1	2483.9	49195.6	5290.22		6738.72	4668.06	9462.86	5074.39	6633.4	8221.13	3063.67	5564.55	11861	15957.5	3951.79	4931.43	3336.01	3691.95	7770.98	5453.43	4105.98	3994.24	1701.08	3519.3	7724.76	17107.5	4976.48	6011.2		3209.83	5407.1	5559.48	39959		3631.1	2839.91	11959.6	1946.09	23723	6602.86	6044.88		7949.06	4370.18	3383.04
A0A0B4J1U3	IGLV1-36	Immunoglobulin lambda variable 1-36		9246.09		42214.8	3037.42		5203.04		5324.08						2357.29	2129.24	1581.41	2754.7	1279.56		4395.26				3055.02	2258.9	3245.8		3820.94	3622.77	9892.67	7015.92	7248.89	10539.2			4735.22	6486.11			1211.52		4089	270789	13412.7	3097.18
A0A0B4J1U7	IGHV6-1	Immunoglobulin heavy variable 6-1	84763.4	79698.4	22094.2	312237	57474.6	27217.2	27642.1	91250	33005.5	13041.2	34804.4	41459.5	63949.1	48582.8	84369.3	48793.9	49932.1	51624.8	30786.9	43322.8	30034.2	28070.9	3478.22	21540.2	17713.4	22353	40589	53795.8	71454.1	57517.1	22650.4	55776	24463.8	31021.8	79833	6392.29	17693.7	17067	61427.2	16632.7	57324.1	21725.6	30010.8	6626.09	81904	27795.9	18513.3
A0A0B4J1V0	IGHV3-15	Immunoglobulin heavy variable 3-15	10804.6	17077.8	2464.6	44302.7	8111.09		5683.75	4360.87	6880.81	3656.76		10726.2	4124.58	14775.2	7732.58	9336.4	8829.01	4142.72	9014.49	3444.31	3191.67	7210.87	2892.78	2825.38	6000.06	5080.46	8449.97	7489.42	25881.3	17242.2	2042.14	13977.9	10833.6	15876	13213.5	1025.23	5721.23	7595.61	27848.5	6354.61	9024.1	1961.7	14103.9	1739.91	12526.3	6549.78	7032.69
A0A0B4J1V2	IGHV2-26	Immunoglobulin heavy variable 2-26	4705.58	6934.72	836.249	48022	4970.44		3403.5	1785.33	2185.17	1336.03	2947.61		1166.14	4855	3251.74	5350.58	4310.1	5092.56	3856.61	1729.7	2538.25			1505.35	1438.43	1672.08	4124.86	2325.86	4769.08	3833.56	901.881	3255.23	2037.43	2318.02	4283.16	538.928	2782.46	1405.43	5586.06	1443.23	2755.5	2155.02	2507.94	1017.37	9037.54	2385.58	3380.29
A0A0B4J1X5	IGHV3-74	Immunoglobulin heavy variable 3-74	53160.4	61808.8	18879	597679	34244.9	74569.4	32871.2	38439	36629	16413.9	63037	130938	18363.7	66454.7	101652	81397.2	20338.1	68694.4	20646.4	16962.4	26992	22604.2	20774.7	31490.3	14779.2	21801.3	36685.5	57516.2	55259.1	50593.8	18984.2	30051.9	22856.8	26659.1	63798.8	5071.98	15601.7	13441.5	54123.7	10293.1	17399.2	24246.8	25627.2	6490.25	56848.8	24084.1	15828.8
A0A0B4J1X8	IGHV3-43	Immunoglobulin heavy variable 3-43	17111.8	14155.7	1598.17	22954.6	4154.28		10887.4	3081.31	3690.04	1829.64				3977.89	1539.47	2904.44	8313.12	13844.7	15633	2990.62	4274.31		3443.43	1519.4	4383.42	18139.6	33182	11730.3	27867.2	19430	15764.8	14419	7609.27	15336.6	46617.9	2853.25	14325.9	6998.87	14993.3	14312.6	46213.7	57135.6	19064.1	4152.55	84338.5	17117.4	11551.7
A0A0B4J1Y8	IGLV9-49	Immunoglobulin lambda variable 9-49	2918.55	8615.02	1428.7	5687.21	7083.53		2823.39	6049.93	3330.32	2063.68	11517.9	6748.27	4712.33	10534.6	2606.05	5268.34	3361.53	11773.9	3931.25	3347.7	2694.24	5462.51	2387.23	5049.3	3806.17	10257.9	9234.36	19134	15410.2	16325.2	4316.65	5757.94	13364.6	12072.9	53546.3	3703.91	8500.41	5819.01	24297.2	26412.2	10767.4		3919.63	4020.81	7272.68	14343.9	4898.82
A0A0B4J1Y9	IGHV3-72	Immunoglobulin heavy variable 3-72	48962.2	65919.3	19791.4	396325	43559.6	81681.6	39116.8	37528.1	30040.9	21425.7	39640.8	40781.2	20533.3	35267.2	38654.3	38645.1	47413.1	35879.2	42857.7	20924.8	16413.3	16940.4	12393.3	15051.2	19115.6	36263.2	60275.9	81728.9	69973.2	97478.5	56010.2	77949.1	52294.7	52673.2	60997	12223.1	57948.5	32411	110630	39495.8	57267.3	40991	41406.2	15938.5	72693.8	42357.5	46974.7
A0A0B4J275	TRAV17	T cell receptor alpha variable 17		1518.79					3409.35	1062.03	1064.02	2771.04					8813.48			3246.91	2330.57	1625.04	1988.07		2810.82		2072.18	5943.34	12230.9	8941.35	8896.41	9152.09	3641.14		4464.2	5732.97	16580.3			2367.9			5406.61		6175.78	2560.05	8099.42	7137.65	4677.75
A0A0B4J2D9;P0DP09	IGKV1D-13;IGKV1-13	Immunoglobulin kappa variable 1D-13;Immunoglobulin kappa variable 1-13	1775.55	4693.68	259.296	39836.9			462.128		363.809					2461.29	2205.63	379.874	2630.79											73093.5			24277		21840	23873.2				18245.5	205123	75903.5	44171.3			23595.7			45572.7
A0A0C4DH24	IGKV6-21	Immunoglobulin kappa variable 6-21	7635.76	2047.95	2767.86	18150.7	2139.37		1065.71	8192.73	2051.9	4812.48	10013.7	22491.3	1925.4	12395.9	7838.05	6526.94	9503.52	4115.66	2019.36	1618.5	2055.83			10276.3	373.947	30415.1	12166	10200.7	9699.28	20917.5	15844.4	12477.7	5077.81	14196.9	7400.75	25288.9	16482.3	11136	44741.3	12045	9138.35	20085.4	13940.4	9810.64	10938.3	12425.7	4901.61
A0A0C4DH25	IGKV3D-20	Immunoglobulin kappa variable 3D-20	80715	115130	22979.9	298966	54005.3	107849	59606.3	47962	44416.6	42082.3	51064	74435.6	43260.2	68813.4	68239.7	59670	56758.9	49930.3	110790	38470	36023.2	51642.4	52442.7	30016.8	29045.3	44296	53621.1	89742.2	131688	121569	30479.7	65355.9	38139.4	43861.9	91039.2	19399.3	34284.8	20027.2	180960	27235.6	51790.6	21699	44312.8	11906.4	66069.5	47071.3	81454.8
A0A0C4DH26	IGKV6D-41	Probable non-functional immunoglobulin kappa variable 6D-41	7622.53	3871.59	2158.08	43639.1	7289.27		4061.84	6106.71	7352.62	2928.49		14588.6	1973.33	10946.4	4463.48	3413.52	7388.52	2729.52	3558.48	8470.76	6013.21		1875.31	2678.09	2786.13	5389.34	1898.44	7647.13		11344.9	2641.73	3411.56	2195.15	2686.34	7262.12	2349.81	5804.05	1770.94	5242.91	10374.2	2931.75		9620.88		6015.83	2086.46	2581.86
A0A0C4DH29	IGHV1-3	Immunoglobulin heavy variable 1-3	4917.79	2933.58	606.078	67222.8			1368.84			773.126	923.996			2232.69	7338.09	2443.33	2938.87	2742.65	2315.53	570.888			2471.75	1058.3	151.921	3424.44	4298.28	4344.78	6597.85	4221.44		6978.94	3238.99	5064.12	7011.96		3724.54	2746.77	5298.29	2791.67	2275.84	2415.28	3295.58	23349.6	4347.63	2977.19	4265.58
A0A0C4DH30	IGHV3-16	Probable non-functional immunoglobulin heavy variable 3-16	6206.54	13453.3	6728.97	104080	11952.7		16742.7	9417.53	7503.66	1102.08		1770.77		5415.95	24976.1	4952.97	12155.7	13122.7	10029.3	27563.7	7460	8704.82	12693.2	7004.57	2331.72	3543.33	4707.64	5376.08	4158.84	4277.96	4513.12	4336.27	3096.18	2644.94	2025.13	9361.15	3848.06	8003.8	3453.3	10812.6	4938.7	4002.69	5832.45	5263.34	6276.4	6526.24	4774.98
A0A0C4DH31	IGHV1-18	Immunoglobulin heavy variable 1-18	13643	21345	5000.94	113497	11565.4	22261.2	15654.6	12251	14305.7	6452.54	10669.9	11079.3	3443.98	8497.12	13526.2	10310.3	9414.29	21855.5	17074	6279.97	10849.9	6292.33	4440.77	5956.93	8839.71	17404.7	14501.3	40879.3	48211.8	42263.9	12847.1	17826	16375	22698.4	23685.6	3093.46	10949.9	14484.9	40643.3	8121.7	23845.5	10011.9	9671.22	3565.78	35266.5	13398.2	13747.7
A0A0C4DH33	IGHV1-24	Immunoglobulin heavy variable 1-24	2167.51	3407.9		6177.97										2083.01	509.923				982.033							1830.16				4142.48		2080.59	2926.22							9209.96					4093.9
A0A0C4DH34	IGHV4-28	Immunoglobulin heavy variable 4-28	7368.76	16173.3	3938.42	43414.3	7055.21	3955.4	8394.21	9892.62	10179.3	1817.88	7297.36	6589.61	2353.15	3771.51	4375.12	3071.03	7923.07	11043.2	7139.16	4617.94	10525.4	2019.8	3206.65	1769.37	4722.13	10868.4	12920.5	25189.2	17897.4	14962.6	8871.69	12323.2	10200	13824.1	14253.8	3519.29	12176.3	6531.07	19416.6	10562.1	13957.5	5681.37	10539.9	7518.42	15079.4	5829.29	5712.62
A0A0C4DH35	IGHV3-35	Probable non-functional immunoglobulin heavy variable 3-35	17578.7	34839.5	4893.29	233585	20123.7	69174.3	23722.6	15375	14250.3	6780.48	25388.8	13556.1	5624.39	23555.8	19607.3	13999.8	13277.3	19694.2	19411.2	7027.01	10747.5	4959.89	4629.04	6209.7	8327.86	16187.3	18849	30306.8	35516.3	26858.8	11901.7	21146.7	7339.55	13107	29197.7	6241.43	12805.8	9676.13	39952.6	6288.52	25086.4	20184.4	18109.1	7127.35	41512.7	16101.7	14155.6
A0A0C4DH36	IGHV3-38	Probable non-functional immunoglobulin heavy variable 3-38	7480.76	13798.7	2161.15	77023.1	11734.3		7738.14	4791.19	7090.41	8689.43	9173.73	10827.1	3535.9	9593.21	5685.26	7492.29	6256.35	8538.7	6931.7	2503.68	4431.41	4323.31	2541.51	5371.37	3977.33	19614.6	26673	36526.1	31486.7	33560.1	12832.5	19505.2	10832.2	16932.7	45798.4	4885.03	13889.4	7605.92	35957.7	8978.99	23891.3	20256.6	18005.4	6207.13	16288.6	15192.1	11504.4
A0A0C4DH38	IGHV5-51	Immunoglobulin heavy variable 5-51	45544.8	115066	15047.6	644233	45563.7	91899.5	44519.7	40203.1	48548.1	20280.6	51137.2	49071.5	15642.5	34599.6	56400.9	44474.1	34813.6	80484.1	54505.3	18988.4	40122.2	17938.5	12706.1	17597.6	22659.9	31246.3	40509.9	35238.2	72148	55877.6	27071.2	50003.4	41501.6	49918.1	70506.4	11795.3	29972	31233.4	137539	25549.3	47180.5	26296.1	22176.8	11730	67650.2	26988.2	27364
A0A0C4DH43	IGHV2-70D	Immunoglobulin heavy variable 2-70D	18646.1	39683.1	20771.7	304113	14047.4	47905.6	13277.3	5528.37	15064.2	9131.87	8894.22	4232.48	17815.9	8808.36	18584.4	50735	19509.8	26153	27709.8	19095.6	14949	9679.28	18453.1	9518.16	7975.3	33141.1	52371.3	83967.2	111541	114940	14428.4	78153.2	18663	19177.4	81140.5	6512.52	21037.3	8970.82	149883	27254.1	41136.1	16206.3	60952.4	13029.8	24178.6	38957.3	36715
A0A0C4DH67	IGKV1-8	Immunoglobulin kappa variable 1-8	16628.6	26266.2	4694.45	157667	7944.55	15404.2	11597.9	7373.17	15786.2	10268	25487.6	19552.3	10465.7	20093.1	13514.5	19281.7	9318.77	15217.4	10526.2	6376.78	11920.4	5431.06	4590.92	9515.25	6007.2	15622.9	17826.8	21959.9	23201.4	26821.1	6172.72	28960	15533	18165.2	33266.9	4143.78	9141.66	10862.1	42307.5	18385.8	12545.1	10930	14037.5	3274.04	45378.9	14723.9	9061.45
A0A0J9YX35	IGHV3-64D	Immunoglobulin heavy variable 3-64D	59208.6	70952.4	13931.2	412470	54969.5	53070.4	42676.2	21028	27883.8	16166.8	28823	15931.2	14117.9	32777.5	31955.2	32318.6	25700.1	45040.2	41596.1	11690.3	23441.6	10956.4	14000.7	10993.5	13115.9	34090.3	52599.6	69891.2	99296.2	99069.9	33041.8	61348.6	26431.2	35808.9	64990.3	11433.6	22481.1	22348.8	127899	25422.7	75305	32706.7	43229.7	15819.1	122115	37498.8	30784.9
A0A0J9YXX1	IGHV5-10-1	Immunoglobulin heavy variable 5-10-1	15213.5	20623.7	3118.37	294700	10375.1		9533.32	1398.18			12792.8	13649.8	1414.24	16967.8		959.908	6143.61	16800.7	9523.33	3783.14	187.127	7948.29		8951.28		668.164	6805.37		17719.6	21953.8		15375	333.282		17278.2		6681.98		11198.6	5367.54	15524.1		2528.53	2069.7	16562.2	329.084
A0A0U1RQF7	DPEP2NB	DPEP2 neighbor protein		5271.92		5921.78			2652.16	1483.18									1971.61	3702.08								7452.89	7739.57	8434.11	12086.6	11062.4	3931.64	7400.11	3974.86	4136.99	13494.2		5520.28	2389.3	19518.5	3323.53	27972.5	4055.75	5321.19	2422.36	8429.68	4416.37	4357.62
A0A0U1RRI6	CENPVL3	Centromere protein V-like protein 3		2613.81	1400.66		880.226	14444.1	693.147	875.377	3140.96	4831.94	9164.49	14548.1	4575.49	3519.58	994.858	1123.49	3419.43	1324.28	2924.46	8853.35	1905.38		4108.79	5161.63	2490.49	13366.5	13973	23558.3	25303.7	25844.5	32483.8	19077.1	14307.4	27792.9	22003.3	18334	19471.3	17280.4	21171.1	12877	20523.9	9990.17	20874.9	28854.3	17687.4	17857.3	18921.6
A0A1B0GUV7	TEX48	Testis-expressed protein 48	5384.8	6582.83	2025.78	84396.6	6916.25		6209.88	8358.74	2615.33	6491.39	6594.81	3573.66	3178.79		9093.21	11030.9	7505.45	7168.75	5891.6	1778.38	2507.07	1041.7	1896.38	6035.52	5652.15	11920	16746	15311.5	17540.9	14128	6067.67	7624.58	7741.68	11308.6	30580	1326.17	9934.71	4796.89	9418.63	3633.97	9574.43	11835.1	10617.9	4602.49	9348.81	10110.4	7383.61
A0A1W2PPM1	CPHXL	Cytoplasmic polyadenylated homeobox-like	35948.2	988.759	30469.4		3661.69	775494	4935.31	893.495	16208.5	5211.56			73238	6007.87		24140.5	26184.9	13735.2	22722.8	60993.9	16195.9	44965.7	9340.61	4622.9	7072.58	3259.65	5081.69	5616.08	1416.08	1607.49	9509.13	7131.26	3555.22	6817.98	2544.51	11798.2	6643.97	5611.67	5072.13	19287.1	5589.53	10270.6	1551.32	10472.3	9726.19	3302.17	7133.43
A0A1W2PQ73	ERFL	ETS domain-containing transcription factor ERF-like	86147.9	51076.4	23444.2	583075	48229.7	135529	82136.8	62734.1	24446.8	72282.8	142159	75412.5	34917.7	146979	72523.1	86897.3	140737	82665.7	49841.7	28033	21232	48209	19273.2	24315.1	28407.5	10999.8	14387.7	13883.5	20436.6	37304.2	11146.5	13718.2	8091.39	10703.8	31741.9	5668.58	11583.6	3836.86	18050.1	12396.2	12691	19564.8	13784.6	5380.72	7893.9	10337.3	9640.76
A0A577	TRBV4-1	T cell receptor beta variable 4-1	86289.6	15528.2	52436.2	125660	136025		24547.2	20202	21771.9	54287.8	168081	89283.6	71048.5	49329.1	80185.4	96054.4	118096	26546.4	12004.3	80322.8	17822.6	79958.6	60654.3	50523.1	10428.9	10166	34338.1	32577.9	22232.5	136262	4358.12	9099.37	4308.39	14691.4	19065.5	4876.19	9103.16	6613.33	23662.6	11268	18036.5	11962.1	12203.7	4684.05	30625.1	17920.7	8890.17
A0AV96;A0AV96-2	RBM47	RNA-binding protein 47;Isoform 2 of RNA-binding protein 47		611.774	604.995				1995.85	1139.44	650.044				308.655	637.821					2645.89		804.497		605.053		1137.58	4791.6	7214.13	3153.62	4040.45	3282.61	4380.59	4484.31	2987.89	2702.64	12686.4	12450.2	4110.99	3559.82	4689.31	9290.35	3124.95	33452	1965.6	6654.59	2937.96	4701.38	6642.42
A0AVT1	UBA6	Ubiquitin-like modifier-activating enzyme 6	20209.6	8706.25	13446.2	10912.8	17953.8	13795.6	8278.27	22635.3	12829.2	17919.8	31103.8	29588.1	20594.1	6185.09	17689.9	14016.7	21433.3	11406.5	13702.9	15344.7	12957.3	20526.5	25427.2	42817.7	16930.8	11638.4	17298.2	5653.84	6902.65	7476.49	3542.56	5942.49	3061.92	2977.9	6196.24	11851.2	7190.03	3299.44	10624.9	5581.58	5152.2	12509.1	8931.12	14284.8	5636.46	8878.81	10620.6
A0FGR9	ESYT3	Extended synaptotagmin-3	58756.3	55310.2	84904.5	43432.2	51818.5	65199.6	45786.7	58845.1	56831.3	78130.2	148201	99805.2	192138	61964.6	36884.8	88924.7	54586.1	49466.1	48669.7	62147.2	49837.4	169872	93002.1	103682	59264.3	21842	24799.8	37373.9	27645.9	40137.1	26557	26571.8	17058.5	30395.4	44382.4	20689.5	29806.7	21969.1	40423.3	32735.1	29527.6	32207.8	31255	22816.9	28931.5	25838.6	27765.4
A0JNW5	UHRF1BP1L	UHRF1-binding protein 1-like	23045.4	14520.8	21602.4	59163.2	13048	56884.1	22921.4	10096.6	18667.9	12927.2	26027.2	24938.9	17584.2	18403.1	32789.9	29718.4	24074.9	20157.2	21601.8	24534	20878.6	17741	15180.6	12071.3	12918.9	128549	98830.2	121245	146916	288735	106613	105721	98611.8	115885	200107	83829.7	103595	103616	187527	107493	113783	93358.9	105858	69226.8	101844	140097	97582.4
A0M8Q6	IGLC7	Immunoglobulin lambda constant 7	4094.76	13269.1	5414.41	22532.6	6108.2		4803.37	5229.7	7123.24					2742.06	3418.61	24212.5	4576.67	10632.4	6564.6	4325.82	5005.36		1469.62		1345.41	14598.9	10511.7	17326.5		7375.33	14811.2		7606.35	4168.5	26747	2703.77		15868.7	5465.95	4508.9			5227.02	10706.6	5682.79	9864.47	11176.2
A0MZ66	SHTN1	Shootin-1	133574	70044.1	63404.2	393624	73711.3	716763	60916.1	29941.6	52617.3	35959.5	37858.6	42697.3	37399	68833.8	35299.6	121412	165205	74975.1	169101	99516.3	50941	43530.7	53706.7	44092.1	36863.3	32246.3	10684.2	13310	18683.7	17983.5	20630.9	22939.6	28650.5	35864	11282.9	17504.8	12633	27925	10026.2	32706	26131.7	6901.26	12133.6	36027.6	18521	23912	26838.1
A0PJX2	TLDC2	TLD domain-containing protein 2	2267003	1.1641e+06	877513	6.79968e+06	1.35701e+06	1.58783e+06	1635120	919388	1036903	1.36097e+06	2.07026e+06	2.00761e+06	854426	860160	1.07286e+06	1.66945e+06	1693995	1.57831e+06	1.25638e+06	1.22872e+06	1.03111e+06	1304894	1.03049e+06	717693	897664	16573	2240.22	5938.22	7603.76	6186.19	11195.6	9632.63	3823.57	13266.8	5590.09	11312.8		2097.48	14307.7	8084.83	15626.5	4403.41	26266.5	16135.7	17387.3	14706.7	15902.4
A1A5D9	BICDL2	BICD family-like cargo adapter 2	14542.9	33567	16322.1	21964.8	9179.08	8455.01	11537.4	7929.26	11937.7	4695.66	17571.5	5280.7	4300.37	8130.67	7591.91	33907.8	24964.8	17749.6	22195.2	12789.7	14334	5063.43	6654.33	6709.58	7198.44	27504.2	26608.1	42772.8	62073.3	48046.6	24594.3	34618.6	21286.3	22579.9	70677.7	17599.8	35999.2	19401	41300	18684.1	25593.5	23896.2	32367.3	19335.3	27811.1	37348.6	25726.4
A1IGU5	ARHGEF37	Rho guanine nucleotide exchange factor 37	4159.29	4447.17	5535.17	10237.9	4699.66		1365.59	1279.77	1188.83	1226.33	1614.4	223.754	1522.82	2360.95	3773.63	1714.2	2707.32	4327.83	1879.76	3513.29	3853.94	3750.71	2905.82	1394.21	1839.43		3358.08	1810.04			2917.21	2024.02	787.291		2284.53	1370.76	1294.98	1196.81	3202.55	1514.31		4607.29	1630.73	1637.5
A1L020	MEX3A	RNA-binding protein MEX3A	58414.1	11349.4	90737.2	119797	21152.3	61523.9	43304.8	12923.3	39041	27042.2	23722.3	62117.9	41783.6	21209.4	199330	94122.1	54277.4	129793	239656	48116.6	39513.6	19382.2	31916.5	27132.7	27430	320117	190532	225853	474144	748248	185755	183545	241496	141967	623328	79164.5	149259	205194	439880	84567.8	161199	134040	317154	127171	241846	310329	191526
A1L3X0	ELOVL7	Elongation of very long chain fatty acids protein 7	132101	16295.7	168840	114873	64639.4	256738	96917.6	40827.1	87986.7	50334.3	111767	159826	149383	57424.5	34784.9	417366	99669.2	146435	119010	166502	100586	195648	154614	57616.4	76458.3	251816	239064	268191	289465	378597	143548	190262	48851.8		279231	119182	225807	162769	467250	102406	211246	65384.9	172012	206557	228627	213021	127461
A1L4H1	SSC5D	Soluble scavenger receptor cysteine-rich domain-containing protein SSC5D	1656.96	4318.73	3312.73		863.797		2186.43	1833.48	2581.96	6802.79	2002.81	1738.14		2573.44	2728.88	4887	1395.07	2444.48	2560.45	1826.37	2736.21	19.9031	1026.55	1904.68	3079.67	295922	283360	233298	269513	379493	234917	242604	258988	220918	364523	196382	197052	229231	331312	217067	229804	268091	270048	230765	271656	236867	197533
A1L4Q6		Putative uncharacterized protein FLJ41423		7271.68			1902.31			1099.74	740.954	1556.78						841.766			631.002		1550.85					720.647	6664.84	2544.91	11469.6	9644.27	1767.44	3854.02	22035.3	2119.58	3154.31	3164.36	4701.23	2132.69		4540.18	1176.43	6096.76	987.448	21405	1819.31	12425.7	2859.83
A1X283	SH3PXD2B	SH3 and PX domain-containing protein 2B	58061.3	80817.6	64420.5	215989	77155.8	54148.9	36135	48761	28592.5	47041.9	46630.7	24818.2	48369.5	92936.6	68718.9	73657	62608.9	39371	63332.3	45577.4	29445.6	22780.3	42771.5	48150.7	48790.4	24293.2	25876.5	19494	13192.9	11138.3	11755.7	10455.3	9060.91	11925.3	21311.3	26612.8	13216.9	11463.7	21762.5	29173.6	12427.4	33972.9	15405.9	15428.2	16662	17983.1	19544.1
A2A3N6	PIPSL	Putative PIP5K1A and PSMD4-like protein	13988.5	22852.3	10151.9	81096	10185.7	35957.4	11022	9013.49	10363.9	3809.84			2144.81	7534.25	6817.85	6363.59	26032.9	11829.4	16957.6	15613.4	16295.7	4539.23	5053.08	7372.38	7540.96	26946.5		79696.1	11804.8		21546.1		426.476		12521.2	115537	22302.1		19823.8	6081.02		4106.21			8201.98
A2NJV5	IGKV2-29	Immunoglobulin kappa variable 2-29	89467	90992.6	15647.4	606017	32824.9	58639.8	117421	70670	33791	40724.8	66827.7	46829.4	23456.1	92117.7	90623.7	48630.1	44745.2	48663	56602.6	30293.5	24915.5	23576.3	22791.4	23800.8	28097.3		3114.25	7664.36	3310.64	2685.22	1437.03	2170.58	14857.4	15691.8	2451.54		2727.88	5976.67	12086.5	5597.08	1392.93		6230.91	1740.4	5715.23	2328.98	2991.13
A2RU49	HYKK	Hydroxylysine kinase	5795.7	8252.93	7915.6	56789.5	6213.68	7540.22	11717.1	7259.26	4486.44	11382.3	10864.5	8377.51	5092.34	11456.5	13210.1	5139.1	15104.6	4849.41	5101.74	6563.53	7000.14	3523.22	7472.06	6175.92	11963.5	2430.6	8954.28	2262.51	2474.37	4356.67	5651.5	3659.35	8353.17	5463.14	471.314	3775.63	4236.91	3810.26	16219.1	6412.05	6579.95	5306.11	3166.58	4470.57	5304.66	2263.38	3551.25
A4D126;A4D126-2	CRPPA	D-ribitol-5-phosphate cytidylyltransferase;Isoform 2 of D-ribitol-5-phosphate cytidylyltransferase	15060.5	9177.96	7516.12	7585.62	2320.48		3795.49	1261.85	7634.01	199.066	7909.3	19772.7	1266.91	6538.47	19938.9	20047	9926.33	6719.47	8288.95		7628.72	8313.61		5229.75	3668.93	18098.4	12908.9	25435.8	16047.7	19461.5	25403.8	23371.5	33954.9	25157	15509.2	24100.4	15069.2	20100	11893.8	25021.5	19060.6	31266.8	17295.4	18608.7	15409.4	13721.4	20233.9
A6BM72-3	MEGF11	Isoform 3 of Multiple epidermal growth factor-like domains protein 11	15919.5	24012.4	3101.98	420578	37721	60609.7	11359.4	32771.4	23273.3	19805.6	20932.4	10803.1	17105.8	12500.1	12325.3	17551.8	25001.3	7959.8	11487	15169.2	11923.2	8174.88	9143.84	12614.1	17728	1439.55	2565.44	1752.46	3627.85	1710.59	2221.45	2712.09	1443.21	3029.43	1508.04	2963.69	2041.51	2808.06	3590.79	4488.88	2248.93	5025.64	1806.06	2223.34	1377.46	2657.77	2813.95
A6NC97	FAM172BP	Putative protein FAM172B	42066	4326.14	18500.5	150142	64617.3	219319	22084.5	7896.42	17811.1	12691	5197.14	47807.9	27700.9	10411.6	16588.4	27451.2	22247.7	19616.3	28408.8	19731.1	13895.4	26118.6	16559.9	13150.4	14011.8	47773.1	23658.5	57491.3	66463.6	49503.6	25057.5	33181.6	27235.5	35206.2	40250.6	22630.2	42677.2	32605.1	61378.9	27328.3	36578	30017.1	27480.1	18256.8	20752.4	33350.9	31882.9
A6NCI4	VWA3A	von Willebrand factor A domain-containing protein 3A	3095.05	22532.6	3634.43	128096	7190.33	15924.6	8829.6	9820.72	13000.2	17526	10324.5	8231.12	3079.56	11813.7	7529.3	7513.72	8843.28	6284.36	5983.41	7184.72	6481.49	1924.69	4055.89	7573.37	9438.65	49766.2	41305	52627.1	46398.1	51001.2	58132.7	51454.9	55026.7	52616.2	61699.5	51357.2	46465	48419.7	45827.6	56430.1	58964.8	52571.5	44236.2	59455	55534.2	44281.4	58181.9
A6NCI8	C2orf78	Uncharacterized protein C2orf78	17046.5	17975.4	17916.7	7459.07	15101.5	21370	22811.9	18495.8	11150.4	18371.9	30715.3	24595.8	19170.7	12158.1	19275.9	25258.3	22460.1	18039.3	27946.8	12486.9	11736.2	14232.2	11974	16016.6	18195.6	34933.5	38915.5	53577.8	90919.6	108796	23318	25543.7	35292.7	40180.6	71307.4	16128.1	51243.3	34679.4	66347.9	20950.6	33893.6	17702.1	46436.5	19607.2	45388.2	61134.3	31690.8
A6NCL7	ANKRD33B	Ankyrin repeat domain-containing protein 33B	170260	393063	323721	231934	545525	135017	214608	210786	225065	382627	119225	236477	286774	141583	83487.9	369567	306037	30377.8	144374	52643.2	272703	41103.8	110991	60758.2	286445	9485.78	8779.32	8007.69	7304.56	5204.9	9397.24	8470.55	10625.1	3640.69	24305.7	11293.5	6968.5	8073.61	12086.2	14397.9	9245.79	9132.89	10282.6	6366.04	6084.49	10084.4	7644.7
A6NCM1	IQCA1L	IQ and AAA domain-containing protein 1-like	15144.1	14372	10981.4	49148.4	6828.38	11808	11330.2	11536.3	4787.31	18078.1	5689.44	7143.62	9351.84	6188.96	17691.4	9781.84	8234.97	10005.9	9686.99	10203.7	8850.23	6713.6	12553	9788.05	15512.3	11454.1	18929.3	17360.1	18517.4	22060.8	24149.1	19076.7	17797.8	19057.2	16102.2	23137.7	17548.5	21400.2	19323.3	24514.6	20941.9	25193.5	15211.5	33128.1	18673	16732.2	20420.7
A6NDB9	PALM3	Paralemmin-3	1898.69	2544.31		11430.5	1669.02		3190.41	2887.48	1207.93	5778.27	8556.08	7189.09		1998.16	3781.17			2947.59		849.399		617.799	826.232	1848.85	1779.82	6894.65	5531.02	5205.59	11494.9	13800	12708.1	5159.73	4867.23	4386.18	10892.7	3878.07	7635.84	3117.96		5425.26	5548.11	6542.36	9171.67	4742.93	7330.15	10055.8	6793.79
A6NDD5	SYNDIG1L	Synapse differentiation-inducing gene protein 1-like	9232.52	2560.03	3361.52		5880.6		4393.28	4028.56			1530.26	2052.21			1668.64	9936.67		5487.66	2336.21	602.661					2662.93	55509.3	22417.4	26719			147708	79601.5	62397.2	58331.4	115363	85836.8	20082.2	38512.7	34205.3	65303.9		261376	57927.7	127200	89233.1
A6NDG6	PGP	Glycerol-3-phosphate phosphatase	1383.44	1896.68	1482.66	2808.82	1371.4		994.263	3606.55	2028.6	709.358			1111.76	2076.42	1574.42		1211.04	942.638	973.886	1953.63	2271.93	2576.97	2767.53	3607.03	1838.79	74397.1	133256	101173	115250	89273.2	140622	120724	226395	218593	51393.6	141914	95773.8	199426	87634.1	85158.1	209781	44154.9	100800	207993	158656	107673	173840
A6NDI0	TRIM49B	Putative tripartite motif-containing protein 49B	1138.82	2028.04	1695.16		2132.69			573.558	1355.97	242.687			1458.91	3075.54			3347.73			1886.85	2083.21	1308.67	1249.39	1964.27		14869.1	12663.8	15925.8	9289.72	9451.44	22602.1	20513.9	20728.3	20490.7	47714.1	26847.7	17393.9	16422	19858.6	28390.3	14652.6	29920.5	11316.8	31439.6	15145.7	18403.4	18646.1
A6NDU8	C5orf51	UPF0600 protein C5orf51		22395.7	455.635		2590.69		525.434	3010.61	754.288	1757.32		1382.57	1164.68				2479.98	661.16			713.049	1612.58	997.772	2971	2364.5	6770.74	6987.91	6811.9	4985.37	12391.7	5281.13	5323.76	7066.88	6263.78	4210.1	8622.34	4584.6	6389.14	8512.16	10810.4	4782.68	6468.71	4499.26	6583.87	6761.69	5538.5	7555.46
A6NEL2	SOWAHB	Ankyrin repeat domain-containing protein SOWAHB	6189.37	11859.2	4153.97	33600.5	8080.52		4468.41	6388.32	4914.43	3810.04	3217.21	26134.7	4963.06	6218.69	3736.53	3182.23	4992.58	3055.47	3886.33	6785.18	4064.94	7683.85	3458.45	4624.56	4973.88	8259.55	6302.5	10131.5	9862.56	10814.8	9437.43	5754.84	3671.26	6328.49	16028.5	4847.61	6168.69	6051.08	10099.7	5912.42	6896.02	9866.73	6623.33	6909.26	8763.52	5840.73	6785.48
A6NES4	MROH2A	Maestro heat-like repeat-containing protein family member 2A	14497.3	8270.86	19516.3	21888.7	13683.2	55250.8	13512.3	9721.82	12228.5	11698.5	36837.7	50529.1	22082.7	34756.8	29916	22054.3	24898.8	12859.8	17688.9	9763.3	13952.7	26479.2	13876.2	18129.8	12816.4	12444.8	13190.4	14298.6	18044.7	18768.1	18538.1	15467.3	16583	15079.5	17942.4	15228.8	15310.7	16381.9	18435.9	20917.5	16472.8	18618.7	14338.7	19104.2	14977.7	17022.6	17917.6
A6NF34	ANTXRL	Anthrax toxin receptor-like	6979.94		7436.01	8223.97	13320.9	15478.8	3351.07		3194.49	2010	2273.94	1541.16	5320.28	1958.18	5777.88	8471.75	5222.53	4571.71	7801.02	10594.7	2889.73	5227.94	4095.44	1936.17	2127.46	12156.1	12506.2	24364.9	27778.6	19787.3	14111.3	21597.4	18020.9	23071	28324.3	13421.6	13789	21629.3	18021.8	18797.2	25173.7	29525.9	17758.1	15902.7	21491.2	18573.3	21102.8
A6NFE3	EFCAB10	EF-hand calcium-binding domain-containing protein 10	672.508				1260.89		818.084		482.722						1149.26	1218.02	1076.43	946.899	540.301							11096.1	9954.48	15508.7	11697.8	15834.1	15817.3	12113.6	12476.8	19634.7	21464.5	20206.5	11860	15834.1	10434.5	15953.3	11816.5	17571.4	11305.9	19144.3	13413	10548.2	14134.1
A6NGB9	WIPF3	WAS/WASL-interacting protein family member 3	288.417	3838.42	180.201		612.378		759.04	4533.52	581.705	6074.47	2256.33	5002.23	2413.97	7273.11	5472.56			402.688	275.908		1258.43	5891.71	3485.54	7424.3	9825.04	19017.2	13300.9	24847.2	17801.8	20504.6	7735.19	16893.3	13143.9	16918.3	17904	7954.67	15749	9177.04	15937.8	8086.59	18811.9	20948.6	17318.7	9526.44	20269.1	21334.5	15395.6
A6NGG8	PCARE	Photoreceptor cilium actin regulator	6211.03	20469.1	10314.9	18879	9344.56	14568.5	4842.62	17675.5	7132.7	11284	30458.7	34889	18015.8	15504.6	3970.75	16172.2	6085.97	8280.73	7722	10902.8	9514.25	16944.8	11238.7	17828	28120.6	94620.5	90197.8	119085	132399	117906	127064	98139.1	83739.6	111517	103767	109869	105741	115379	129725	126202	121668	126234	128876	92283.8	100829	107942	114018
A6NGH8	ANKRD61	Ankyrin repeat domain-containing protein 61	427930	16788.2	210539		237739	1.71395e+06	268728		234484	2589.13	528671		326002	40367	211723	615950	418005	111548	68169		215203				193108	922.769		1653.28		1301.77	1346.55	769.222	601.415	1851.45		2684.26		381.107		1504.46	1592.27		1373.16	894.093	481.123	1131.69	1206.85
A6NHN0	OTOL1	Otolin-1	7765.74	4685.54	25509.8	18473.1	4134.18	108561	6328.59		9168.65	3498.95	7764.29	2608.85	17338	8342.31	11628.9	41923.9	15429.2	9961.93	21772.7	21226.4	4772.32		7485.65	3186.42	4699.92	49501	33422.3	74359.3	80467.4	94874.6	31999	41574.7	16624.2	34261.7	61936.2	36989	45665.6	33688.2	83309.8	26365.9	33536.3	28044.2	43624.9	40879.3	43509.3	40294.3	31259
A6NHQ2	FBLL1	rRNA/tRNA 2'-O-methyltransferase fibrillarin-like protein 1	3888.33	7090.97	2271.69	43945.9	3244.23	8983.41	1986.47	4806.55	2036.26	11900.9	9544.5	7814.32	2371.37	8115.23	5875.44	1188.49	1371.77	1448.12	2482.43	3175.16	2281.82	3309.55	3149.12	3403.33	6685.21	85219.6	68045.8	172707	109977	99367.4	55333.7	65699.1	43489.6	76119.1	140442	34275.3	56608.3	58472.2	127801	63038.4	85994.8	125349	67914	52239.1	110810	57777.4	59131.6
A6NHR9	SMCHD1	Structural maintenance of chromosomes flexible hinge domain-containing protein 1	2.19064e+06	626193	761463	3.50327e+06	1.05328e+06	4.68758e+06	1.4816e+06	897499	966898	567922	726739	469986	306724	1.53494e+06	1.28257e+06	950803	1.65052e+06	1.07218e+06	1.45536e+06	1.05983e+06	628528	478522	721314	344247	826912	4619098	4.78808e+06	4.1261e+06	4397101	4496913	4.21278e+06	4.01667e+06	3.61103e+06	3.4326e+06	6.13784e+06	4821775	4169508	3.35481e+06	4.99352e+06	5.27813e+06	4509285	5337206	4.05319e+06	4.07252e+06	4.37426e+06	4.02564e+06	4.39398e+06
A6NHX0	CASTOR2	Cytosolic arginine sensor for mTORC1 subunit 2	1638.7	4015.88	7199.53	8923.79	3962.54	5275.71	5408.49	5879.38	3965.26	7338.34	7120.41	7034.92		3871.38	3181.69	6640.4	4918.7	3562.04	5035.01	5616.41	4582.83	5069.46	2431.32	2360.47	5309.49	7931.53	3791.63	7858.56	29451.4	17598	4760.82	4432.41	5863.15	5922.52	9485.46	2171.04	7689.71	7005.68	7079.64	2252.96	5285.27	6050.13	10288.5	5369.02	4831.65	10084.4	6470.18
A6NIH7	UNC119B	Protein unc-119 homolog B		1473.55		8623.26	213.756		1352.29	2509.21	1804.43	2563.86				2139.08	7499.84	1854.2		2406.05	1744.43	409.693	1340.07		1267.41	2329.53	2246.89	20508	15001.2	10013.7	11295.9	10926.6	9603.51	11724.9	12634.6	10013.1	18031.6	24782.9	12863.9	11756.4	16004.9	19396.1	10217	31550.7	24439.9	21483.6	9060.05	15884.2	22944.5
A6NJI9	LRRC72	Leucine-rich repeat-containing protein 72	10139.4	1572.04	20803.4	5779.57	5520.77	91042.7	7049.86	2063.56	9282.04	3292.6	12631.7	15766.5	12126.2	7519.67	24344.6	27389.1	7795.39	9859.39	14411.2	7734.05	10260.1	9379.63	11517.7	8261.16	4383.79	55088.5	61069.6	54878.5	59361.7	57128.3	45154	65325.1	66260.2	63330.1	67292.6	52468.7	41070	47480	89580.5	59077.4	30841.2	60847	41976.3	39077.9	47832.2	40803.1	53110.3
A6NKP2	SDR42E2	Putative short-chain dehydrogenase/reductase family 42E member 2	19983.3	1371.09	12168	295983	6059.63	14980.2	14955.9	3013.06	17083.8	2180.11		12367.8	5011.54	5511.07	11746.8	29380.3	53199	10732.3	23752.6	18342.2	16186.2	9407.25	5544.25	3152.99	3194.97	7980.42	8111.58	38518.9	15947.1	13255.3	6305.26	8412.72	9612.24	15944.2	16580.8	5976.54	19264.8	16166.4	15963.7	12172.1	23584.4	24317	22751.9	4796.11	6093.49	10706.9	13787.1
A6NMK7	CPSF4L	Putative cleavage and polyadenylation specificity factor subunit 4-like protein	3420.46	22253.5	7927.11		5534.1		3300.85	7477.56	7555.18	5145.9		6243.7	10115.4	8733.73	11492	6998.17	3974.72	5995.83	5836.62	7103.11	9664.01	4036.96	6166.14	9388.03	3214.85	5756.02	6932.74	5083.04	6113.91	6094.35	5066.31	5870.08	3581.7	5128.84	7346.35	6776.63	4788.93	3241.06	7203.71	5930.04	4982.91	11775.5	4093.47	7233.27	4451.22	5114.74	6859.21
A6NMY6	ANXA2P2	Putative annexin A2-like protein		9954.09	30823		11274.1		16702.1	34653.7	33565	49824.6	35692.3	50987.1	59050.8	63244.4	24836.8	2739.1	4163.97	20885.8	9842.8	31996.1	27810.7	43326.5	115297	50198	67806.7	69342.6	28336.4	95169	57444.9	61182.9	9405.62	66009.2	87015.7	102763	53698.9	83279.7	42184.7	61878.8	23937.9	99412.7	88909.9	194723	31517.8	14598.1	59255.8	24443.1	6966.09
A6NN06;Q5VV11;Q5XG85		Putative UPF0633 protein MGC21881;Putative UPF0633 protein ENSP00000303136;Putative UPF0633 protein LOC554249	192774	41758.3	105320	2.14401e+06	229524	311718	45219.8	37893	21209.8	7900.49	22058.4			11488.7	31898.8	14852.7	266692	47240	189886	137760	127224	9337.94	10074.2	10416.4	11547.2	134291	186099	265864	224134	261339	163760	135104	201882	171347	397354	47113.6	114821	93669.9	311466	93474.6	511845	116936	134903	40276.3	180213	156883	133381
A6NNH2	FAM90A27P	Protein FAM90A27P	7725.03	58493.3	1145.63	11572.3	4913.41		1932.21	1172.88	3143.52	1224.29		16587.9	906.354	3793.87	3469.18	2867.85	5759.83	1356.97	4303.38		2623.47	2505.03	2375.99	887.533	2101.07	22188.9	13058.3	13048.6	20228.4	25815.5	20462.2	33420.3	14369.9	13929.2	46021.1	17950	15624.1	23792.3	61307.8	15035.3	21694	37480.4	20488.8	13290.7	18634.9	13199.9	26650.8
A6NNW6	ENO4	Enolase 4	2310.07	2201.83	2121.17	5510.51	3937.43	6036.44	1798.93	1890.44	2072.17	1298.48	4210.22	2028.84	6474.51	2081.32	916.293	3689.42	1726.9	1653.63	3183.91	2301.97	1533.16	5579.58	2991.67	2030.32	2855.63	14288.3	8227.25	17077.6	7309.26	23546.5	15375.2	12316.4	16549.4	12880.3	14970.7	9932.83	16446.4	17584.9	9931.77	9367.14	12568.1	10584.4	14298.3	11005.1	14147.4	12363.5	11114.7
A7E2U8	C4orf47	UPF0602 protein C4orf47	33000.4	50846.1	22580.8	192107	34360.8	90607.9	40711.9	44147.3	24295.7	38261.5	39584	55234.6	47942.6	48148.3	46929.8	18642.4	19544.7	39354.6	23217.6	13573.5	19865.1	41077.2	32058.9	44034.6	49358.2	8865.3	7271.88	9184	6720.82	12114.8	7364.78	7262.96	5720.65	7111.03	5455.08	8083.98	7031.06	6220.6	9427.86	10637.1	6693.74	15022.7	6643.83	4770.33	8281.54	5699.87	8190.4
A7MD48	SRRM4	Serine/arginine repetitive matrix protein 4	6334.33	1608.24	4970.71	17679.8	4082.66		2667.47	421.291	2388.65					430.737		1239.06	3565.86	3140.83	3976.6	1267.11	3092.25		2839.57	3147.4		67710.1	62567.1	81558.6	104375	117647	79986.9	57144.8	38643.6	54911.3	82027	70663	66911.4	35841.2	78916.1	70079.7	69406.4	132939	65668.3	45540.7	63576.1	67366.4	69813.6
A8K2U0	A2ML1	Alpha-2-macroglobulin-like protein 1	71120.9	83950	56386.1	134872	79326.1	104697	40320	45281.8	35951.4	38076.8	69135.8	41265.2	49406.7	52537.3	70011.9	81796.5	86426.3	62037.7	45894.2	54813.2	35223.6	43380.4	30476	41368.4	34311.6	60622.6	59091.3	92584.7	108226	107723	47549.2	55119	65561.6	56557.9	109602	31329.7	63979.9	49218.7	84188.5	44574.2	58449.7	77600.6	62697	45131	51273.6	60093.8	53746.3
A8MPY1	GABRR3	Gamma-aminobutyric acid receptor subunit rho-3		3943.12					297.394		523.781					3098.59	5400.3						326.761		491.955			47323.5	30830.8	43513.1	54642.9	63416.9	47240.6	49504.3	86389.9	75915.1	28080	36077.6	36915.5	51453	49304.4	51254.8	37472.9	28530.6	17881.9	47749.1	58477.2	48861.6	55980.8
A8MQ27	NEURL1B	E3 ubiquitin-protein ligase NEURL1B	6641.13	4055.31	2363.29	62156	9928.53		9320.17	6757.04	5128.44	4751.15		3792.77	3472.85	5392.35	10207	8916.31	5516.23	6032.34	5201.37	6130.41	7641.26	28193	2606.84	8376.43	7145.48	1.41558e+06	1.30724e+06	1.07344e+06	1.39212e+06	1.25781e+06	1.22827e+06	1.22412e+06	1019352	1.10412e+06	1.16803e+06	1.12204e+06	1.20908e+06	1.04273e+06	1.21169e+06	809634	881526	1.40008e+06	1.22295e+06	882478	1.15961e+06	1.07019e+06	907976
A8MTI9	PRSS47	Putative serine protease 47	7197.07	3798.56	5267.73	3974.96	5034.55	14513.6	4112.97	3716.99	4475.56		19775.7	14004.5	3380.1	8232.42	3378.56	11226.3	6741.59	5988.59	5546.36	6525	4582.05	15180	10072.7	5844.61	2997.94	84030.2	51085.8	95851.6	92853.8	116473	100408	86917.8	54213.7	64222.1	147135	58176.7	70640.5	70547.8	79308.1	112840	54240.7	84562.1	61007.8	40341.5	69384.5	96227.7	53393.4
A8MTW9		Putative uncharacterized protein ENSP00000380674			33555		4329.67		2182.36		3801.66	493.979				882.436			15823.1	2467.27	27837.9	64712.4				1438.76	2282.28	15727.6	11447.6	23224.5	28574.9	33306.9	17986.3	20783.9	18526.3	23205.8	14544.2	22754.9	20036.3	18930.4	21613.4	24702.3	19513.6	20279.6	15318.6	29146	19159.1	15301	15714.2
A8MTZ0	BBIP1	BBSome-interacting protein 1	3747.76	879.849	1274.12		6338.87		3033.86	2172.9	2409.64	1222.17		2376.84			985.257	3586.14	4073.93	3499.83	3957.04	2220.81	3342.12		1274.33	2307.47	2488.01	5607.99	6095.27	7905.13	19366.3	19956	5691.32	6501.97	7079.98	6275.72	7236.93	5317.9	9628.77	6080.94	6442.5	5398.58	6195.97	4032.8	9548.1	6663.34	6535.96	8529.06	5696.62
A8MV23-2	SERPINE3	Isoform 2 of Serpin E3		7121.04	2130.54		2203.87		1563.6	3851.92	2690.53	3999.47		7299.41	7693.55			1819.31		1298.75			2695.7	4010.66	4055.77	6490.08	3840.98	10697.4	8990.8	7082.88	8975.88	8923.69	18860.9	7525.05	11610.1	8913.83	5095.95	25526	8358.44	15827.1	4591.46	28605.8	10024.6	17521.6	18753.2	14256.8	9800.37	8008.76	14690.8
A8MWK0	FADS2B	Putative fatty acid desaturase 2-like protein FADS2B	13826.7	20090.7	29126.6		21029.1	106207	5449.37	36592.1	20150.4	35604.6	11350.7	30913.6	52544.2	35058	16725.4	33344.3	15481.1	17429	16327.3	21885.6	26046.6	76981.2	61812.1	36264.4	42561.9	168194	277611	187785	233667	209871	229239	205609	138080	295422	182930	282080	241450	286066	277725	290392	229184	222942	137651	456659	209236	243239	186355
A8MWX3	WASH4P	Putative WAS protein family homolog 4	4998.03	660.538	4951.52	77050.8	4848.67		2045.06								843.43		8255.97	732.062	9454.96	2978.22	8206.94					7495.29	5934.26	3392.81	4306.24	3659.69	19448.9	5986.2	5787.06	6105.76	24242.3	7399.86	6827.68	15267	5497.17	8436.81	13981.4	29233.5	3714.14	18211.5	7387.76	5317.52	6072.92
A8MX76	CAPN14	Calpain-14	49918.1	33452.9	27377.3		8998.07	86629	3034.63	17156.9	7232.04	1317.73		2986.34	25747.7	10222.6	6767.88	9076.94	2277.56	8643.65	5757.62	37370.7	9694.97	19930.8	37818.2	16186.5	8516.31	18001.6	16182	29257.9	41928	34530	24123.2	21440.9	34693.3	18885.8	16907.8	14032.5	22607.7	18026.1	27927.3	15078.7	26211.6	15446.1	24729.8	19748.1	24616.6	21086.3	18803.9
A8MX80		Putative UPF0607 protein ENSP00000383144	6232.96	4244.15	6772.6	53848	6716.35		8085.5	2994.4	7499.49	3271.68	5189.65	12817.6	11391.5	3479.77	5209.47	8621.73	9832.53	8404.05	11688.2	14723.2	7080.33	11711.2	5125.27	7299.43	4164.62	12895.8	21547.1	10555.7	4293.72	11002.8	6510.09	8814	19136.9	8992.78	13123.3	9836.75	9155.78	8952.03	19133.2	4182.55	9856.58	15625.1	14030.5	18603.5	10315.7	7394.26	14377.6
A8MXV4	NUDT19	Nucleoside diphosphate-linked moiety X motif 19	506.386	2372.81	951.626	35621.9	3160.89		3335.94	5152.91	1527	4849.51	9048.7		15265.7	4122.8	2786.72	1086.71	3796.98	1326.31	1216.99	2724.15	2123.6		40223.2	2703.71	3173.23	3374.14	1297.65	1385.45	637.165	1096.44	2040.63	1104.27	1962.21	1563.7	1062.14	2132.7	852.171	1406.38	1709.61	2878.25	1136.54	1425.25	1117.58		1451.84	788.78	1403.85
A8MYV0	DCDC2C	Doublecortin domain-containing protein 2C	4708.12	2642.76	7522.55	2319.01	4012.07	2141.78	3632.22	430.776	4835.02	2424.89	8190.08	17169.1	3361.04	2685.76	9773.99	9245.24	5060.04	7403.38	6607.42	6005.03	5609.36	53376.2	3619.89	3499.8	3054.66	8000.05	6408.15	6602.55	16752	7270.38	10622.1	11695.3	11833.8	8883.81	11552.6	11050	10167.6	10334.7	9802.93	21519.3	11500.6	21644.6	11085.4	8442.49	8855.53	9458.93	12623.3
A8MYZ6	FOXO6	Forkhead box protein O6	3744.05	2601.74					7823.48		2374.96	7812.12			4479.99	6860.93		1380.34	3441.67		1589.28	2831.17	1899.22					85002.9	126290	255774	272552	273592	506027	106036	61876.7	133233	57110.3	54892.9	180144	57751	129234	244654	210171	190741	117684	140732	149039	110984	92605.8
A9UHW6;A9UHW6-2;A9UHW6-3	MIF4GD	MIF4G domain-containing protein;Isoform 2 of MIF4G domain-containing protein;Isoform 3 of MIF4G domain-containing protein		595.63						907.453		737.553											336.569				1005.75	3758.2	3062.84	4129.31	4030.15		3433.09	3095.75	3117.19	1809.9	6877	3818.25	3558.31	3460.11		3269.74	2045.77	8653.29	3147.35	4375.34	2674.62	2360.41	2516.22
B1AK53	ESPN	Espin	39610.4	32910	33433.8	185716	14677.5	4.11168e+06	24035.4	7635.11	16177.6	10456.3	38163.3	42072.4	60072.7	29802.3	16254.8	18031.4	69558	25637.1	61001.9	66610	29630.8	95721.5	8981.34	11437.9	18135.4	5336.01	5449.24	8591.48		1835.67	8804	4616.03	3387.6	7620.49	4534.18	8428.67	6884.93	5493.63	463.884	8230.04	11468.8	10669.8	5472.95	9979.12	7453.87	5800.3	8940.06
B1AK76	SNURFL	Putative SNURF-like protein	1146.8	6182.1			1683.7		1731.87		7808.42	6904.31	2216.26	5584.64	1372.99	2891.01		4367.53		11166.5	851.599		898.443		1852.38		6310.03	20504.5	8534.54	12142.8	18416.2	16544.3	8347.43	17175.1	14843.2	17453.2	17636.6	32923.2	23211.3	26317.6	18523.9	20513.3	9799.97	21027.7	26063.3	14326.1	10814.9	14760.8
B1APH4	ZNF487	Putative zinc finger protein 487	36778.7	51815.4	72813.1	390245	42352.1	354686	21919.5	37692.3	37898.2	34452.9	36687.9	82169.5	94026.2	60599.8	35307.3	51353.1	40863.4	33537.5	62735.1	40556.3	34819.6	46219.8	49076	49740.6	34007.3	8196.8	19876.2	32811.7		14635.4	12916.1	10613.3	6765.33	2887.33	31017.6	6644.75	5437.62	5345.92	20617.3	9404.74	10983.4	15176.5	12093.4	7434.07	4835.06	8185.68	10937.8
B2RN74	OR11H12	Olfactory receptor 11H12	42179.2		91320.1		27464.7	362591	21314.8	332.538	27180.6	5168.81	9669.71	5380.21	18466.4	12198.3	16336.5	16654.7	127739	38665	174856	115736	36865.4	35993.7	22383	7331.08	11899	70522.7	34897.3	24340.6	255640	280588	61774.1	58281.4	52229.8	66981.6	105825	39851.5	74172.2	63542.7	138973	23803.3	58096.8	53992.9	91204.4	53177.4	72773.9	83613.2	47192.8
B4DXR9	ZNF732	Zinc finger protein 732	22804.1	6766.21	23464.5		11591.2	93020.6	9540.27	2549.9	10233.1	11172.7	35698.4	19504.9	38418.5	13238.2	17961.8	23686.5	31357.6	11654.3	31956.3	40949.7	14180.3	61454.4	25149.4	16325.7	13816.1	10702.7	7296.8	18523.9	17986.4	10313.7	8988.3	9501.83	4985.11	8119.97	8229.63	6697.38	15899.2	10238.2	20694.2	9276.48	10342.1	6935.47	8530.1	9125.88	11710.9	6529.2	9829.81
B4E2M5	ANKRD66	Ankyrin repeat domain-containing protein 66	37670.3	49073.1	45022.1	565933	33216		41710.1	25810.9	18891.3	51570.2	30972.6	36375.7	16206.1	69186.9	132848	69397	23039.3	40670.9	17211.8	44219.7	10324.1	11302	37550.8	41783.6	29536.1	21624.7	25458.6	31856.4	14232.4	26324.2	40038.2	22585	14857.6	23113.1	18693.1	32267	22753.4	32472.7	22567.5	19979.7	29812	37224.8	22072.4	30608.9	28798.3	19877.1	27481.5
B7ZC32	KIF28P	Kinesin-like protein KIF28P	7752.72	13705.9	5261.38	16262.7	10186.7	15844.1	7351.44	4416.46	10323	6845.12	11027.5	6286.96	10020	4020.8	7603.97	16887.8	9121.96	12773.3	7776.43	6428.55	3485.61	4380.14	4260.42	5727.06	5340.61	20309.4	17897.8	19995.8	23545.3	17594.4	20613.9	17775.7	14895.8	14247.3	17767.5	18436.9	15272.2	13535.2	12918.2	22494.6	21124.5	19475.9	20804.6	12825.9	18440.9	18355.1	17208.5
C9J302	C4orf51	Uncharacterized protein C4orf51	10056.4	13637.8	12941.4	69838.2	11086.5		10453.8	7294.44	7894.58	3985.98		14212.4	10546.1	3708.68	18090.1	18747.3	7954.34	14848.7	5565.94	7743.47	7001.62	7106.49	3852.46	3304.76	4890.17	21875.3	17154.3	24883.8	16926.2	19264.7	20534.7	23210.8	31876.1	18105.2	15603.4	17373.5	18313	17517	14632.2	22416.6	25815.4	22929.8	19064.8	21747.4	29594.9	12277.7	24413.9
C9JCN9	HSBP1L1	Heat shock factor-binding protein 1-like protein 1	7906.42	99740.9	16776.4		5495.48			22838.8		42508			10114.5	117262	46175.7		7839.76		18939.3	62691.1	11878.4	18855.7	21707.3	46827.1	87672.1	24156	25455.8	35080.5	29863.3	17444.5	56903.9	26242.1	33272.4	33052.2	46244.4	27741	28502.7	41983.2	31299.4	23654.3	36032.6	49865.8	24925.1	26220.5	37713.5	32938.8	26861.6
C9JLW8	MCRIP1	Mapk-regulated corepressor-interacting protein 1									199.596					1619.71							253.131			371.35	670.423	3159.87	2943.71	2900.91		6277.77	2501.15	5986.83	4884.78	6595.38	3667.93	6291.31	4964.7	5814.54		5749.2	4463.73	5061.12	9064.25	3249.66	5285.98	5528.21	6868.46
C9JRZ8	AKR1B15	Aldo-keto reductase family 1 member B15	9819.76	11548.8	7107.03	25256.4	9208.21	41567.3	7692.71	30689.4	9092.46	25982.5	25188.7	27795.8	17283	17843.2	21531.5	9248.22	6894.12	9729.29	9091.67	14049.2	9559.2	31895.3	12840.4	23742.9	31358	8138.56	6910.16	7766.59	5002.51	5226.52	13221.9	12177.3	10938.8	11229.6	9514.07	10383	6924.96	13044.5	7755.88	10857.1	7253.59	20033.5	7047.16	19061	11073	8189.74	9379.26
D6RGH6	MCIDAS	Multicilin	6645.59		16330.7		4407.85	58741.2	3207.53	2215.22	779.119		7572.18	5043.02	2507.16	9742	4579.27	4222.83	7895.36	1986.72	6699.97	17631.6	2342.36	7621.41	1324.46		645.774	21003.6	13979.6	42206.1	68196.7	48433	13577.7	17186.7	7299.39	28354	49447.8	5021.82	36450.4	8942.13	49179.4	6052.85	15310.6	14304.3	18017.2	5352.72	26839.7	22662.8	8403.4
E7EW31	PROB1	Proline-rich basic protein 1	26224.6	40399.9	24791.5	400628	71452.7	183914	41619.8	40343.6	31266.6	31979.5	148883	310339	53242.9	34105.1	24784.2	31694.2	71251	43874.3	46951.5	66635.5	31443.6	132519	22749.8	32541.5	44635.6	43912.8	45164.2	76602.9	43177.3	48348.5	56249.2	45487.8	33816.9	39157.8	80674	25421.2	48470.1	34988	52324.6	81842.2	50290.1	66222.7	44365.1	21635	36412.4	32744.7	37912
E9PAV3	NACA	Nascent polypeptide-associated complex subunit alpha, muscle-specific form	80132.5	114448	56189.4	416791	79558.3	172682	57141.4	68858	66385.7	59749.5	132767	139741	114003	125566	69947.9	37545.2	71076.3	53738.8	72073	65090.3	71717.9	108510	70973.1	85460.2	65417.9	55641.2	53609.9	58356.8	52525.7	50784.7	73676	56918.3	62002.8	64200.4	55295.5	60820.8	54200.4	70245.9	62177.2	69941.5	70008.4	54984.7	65770.5	54006.2	59218.1	55954.7	62002.7
E9PRG8	C11orf98	Uncharacterized protein C11orf98	673.695	1185.24	2807.97		127.532		1664.23	1046	1533.76	1981.74			253.166	1071.44	1534.94	2546.31	1074.33	1715.91	2750.19	2364.75	1754.99	96.1957			393.273	1196.43	1179.67		4245.68	2755.2	1271.35	2420.88	2180.38	1168.98	2351.8	3397.47	2845.7	2276.39	5805.76	3947.63	1713	5735.85	1691.56		1199.79	1367.05	2073.17
H3BQB6	STMND1	Stathmin domain-containing protein 1			1394.14		806.578		886.925							1719.64												27312.6	24389.5	26126.8	16969.2	11265.7	35261	12156.2	19319.1	21663.2	24570.6	19882.2	15523.7	24348.3	16077.6	22321.9	21274.7	42356.4	20856.1	23047.5	15758.5	25664.8	21523.5
H7BZ55	CROCC2	Putative ciliary rootlet coiled-coil protein 2	44672.4	20294.1	36906.2	145848	29591.2	51943.4	29403.4	10439	30357.6	16624.8	42565.9	29983.1	29852.4	25091.3	42856.9	40934.4	35978.5	36202.7	58943.4	31026.6	31673.5	24559.7	19189.3	19529.2	17638.2	24849.1	19459.9	23974	35386.8	43359	17963.7	18363.6	17261.6	16396	25486.6	17985.5	18520.6	19199.6	23909.2	20021.8	21228.9	16596.2	23170.3	18739	18024.8	26683	17942.4
I1YAP6	TRIM77	Tripartite motif-containing protein 77	20549.1	24132.4	17955.1	312669	21842.8	39231.1	23052.7	43390.9	22925.1	26973.5	11815	37264.1	36355.8	42297.4	70780	19977.7	26723.7	20172.2	33219.1	16750.5	14057.6	4504.85	13762.1	19782.5	51400.1	73422.9	49856.7	78062.6	89258.6	94883.1	68894.2	93718.7	60985.9	86524.6	95740.5	55909.3	74346.4	90424.5	128004	70109.2	68253.9	119043	90491.5	93454.4	65580.5	72951.4	85242.3
L0R6Q1	SLC35A4	SLC35A4 upstream open reading frame protein		795.74												2104.66									488.673			5107.21	7206.4	4040.88	3719.92	4326.01	5408.64	4086.99	9618.5	10142.2	2181.55	1490.61	6549.18	7961.23	2856.2	2354.03	899.434	10815.7	3896.06	4499.5		720.091	10180.4
L0R819	ASDURF	ASNSD1 upstream open reading frame protein	159726	4823.92	17507.4	179757	44370.1	544131	29046.1	3833.84	72502.3	6540.8	125600	62377.1	218817	75564.6	5634.73	30748.1	67282.6	54170.5	56696.1	203485	29806.8	240584	173081	80458.8	59874.5	5210.42	8725.36					4031.44	4346.65		4249.02	7207.68	4839.33	7380.83		9139.67	3537.92	5605.39	8730.12	2871.75	2058.16	4793.21	5205.71
O00110	OVOL3	Putative transcription factor ovo-like protein 3	20258.4	15315.5	28151.3	34751.1	19425.1	2691057	13648.1	4344.96	15756.8	18283.2	67153.2	63969.8	48625.8	17939.2	26681.5	45203.8	21428	18954.6	17408	25280.2	17376.1	123304	13881.4	12834.9	8185.9	15848.9	29794.4	17659.3	15758.3	16797.7	29943	19461.5	1226.51	23671.5	2055.75	28398.6	22141.8	27149.9	13308.4	18639.9	20580.8	4341.87	16193.2	36533.8	17628.1	26345.1	29099.4
O00115;O00115-2	DNASE2	Deoxyribonuclease-2-alpha;Isoform 2 of Deoxyribonuclease-2-alpha		1027.73	1053.38		1780.29		328.523	751.521	1360.35	425.507				1023.43						415.04	966.411	718.654	653.654	1907.05		16379.3	11289.1	10640.7	4643.72	4535.32	28558	16734.2	23998.6	11081.8	2085.02	24426.6	9148.13	30550.2	9847.14	17807.9	11855	3663.41	4320.54	18814.3	13857.1	12747.4	11756.9
O00116	AGPS	Alkyldihydroxyacetonephosphate synthase, peroxisomal	3569.42	2109	6541.55	263838	2476.3	8419.44	4561.78	930.519	3228.28	6025.54	17901.4	31174.2	4066.54	3142.54	5067.6	5327.72	4785.39	3229.68	5875.18	4480.63	2836.88	9911.64	3148.18	2088.4	1498.54	6438.4	10084.1	15205.8	10266	11517.4	11891.9	8288.5	7801.12	7372.37	13161.3	6590.02	9886.2	5642.77	9053.56	12772.1	13426.5	5518.2	8458.03	8685.02	8551.88	8726.31	9310.41
O00148	DDX39A	ATP-dependent RNA helicase DDX39A	865.294	9661.28	12761.4		4276.25		6354.18	24010	22030.1	7298.24	6334.84	28832.5	34550.5	57865.3	2346.22	2178.15	3116.91	5824.85	4362.6	8586.54	23341	28367.3	31046	38981.5	12044.1	208581	150593	103441	102665	106919	215662	213465	188922	140177	99357.6	352506	150778	199600	142733	196661	165077	215759	198895	88880.9	149005	143600	246444
O00151	PDLIM1	PDZ and LIM domain protein 1	3309.72	5139.83	9334.09	4796.39	4527.99		6092.42	21657.7	15187.5	30746.1	10063.2	9106.16	19805.6	45747.8	9350.61	1386.11	3173.09	4164.97	2972.19	6051.44	13192.7	16665.7	21309.9	27014.6	20775.2	40735.1	114575	123415	48018.2	45658.7	68637.6	124951	58221.1	66118.3	63910.3	77056.9	40871.3	59553	76470.1	144172	52765.5	104355	47351.1	100824	70626.8	64139.1	84449.7
O00170	AIP	AH receptor-interacting protein	2333.96	3547.18	699.736		725.001	8508.21	2263.28	5426.47	4340.88	3410.54		1233.42	1968.12	4069	2139.81			913.031		1197.98	1148.42		3888.02	5978.56	2257.05	8476.45	5779.83	1811.03	3561.89	3588.66	3538.52	2137.17	1595.25		3747.29	7106.19	3370.67	1264.68	4608.02	4854.01	1913.65	5712.96	6423.14	5369.39	2768.68	3943.16	5624.54
O00178	GTPBP1	GTP-binding protein 1		2373.68					611.591	812.022	637.767												1077.07					38503.7	32395.1	39736.2	50146.1	57661.7	21701	35076.4	9671.26	22478.8	36198.6	57230.1	34617.1	27417.6	78113	50577.7	24905.8	63336.7	69116.8	26841.8	31001.8	38332.6	40722.6
O00186	STXBP3	Syntaxin-binding protein 3	11927.7	19603.6	6431.57	261719	10417.3	223368	13641.8	16262.7	11346.9	27948.8	352086	303769	37164.4	18628.8	33115.5	27659.8	14061.4	17404.5	7906.9	6229.43	4807.68	116755	8211.96	8132.6	19794.2	127197	121394	126181	120238	110317	104003	96668.2	61001.7	117000	249711	97358.2	97494.8	62300.1	166007	114694	81065.8	154496	112419	62919.6	89468.1	126494	110897
O00193	SMAP	Small acidic protein			1142.28											1335.7					871.749	877.576	2193.55		346.121			7064.03	6524.02	5386.54	4701.38	5446.57	7175.21	5666.39	7359.29	12828.6	7334.66	7988.09	4793.26	10231.9	5676.67	6443.38	5195.45	8394.6	6910.96	4037.59	4426.75	6682.91	6413.41
O00214-2	LGALS8	Isoform 2 of Galectin-8	225610	10774.8	142218	64895.5	176723	398247	64659.9	19431.6	75991.9	85811.8	104587	55382.7	152779	56174.8	114377	223863	217878	105835	296292	318663	79365	169525	62661.9	55471.8	44481.5	179913	148994	157303	216930	279469	108665	130956	117978	139395	584266	109217	124031	80813.3	203804	161475	154769	143955	147895	152768	139039	155507	172037
O00221	NFKBIE	NF-kappa-B inhibitor epsilon	118252	4258.82	73367.2	780241	160370	179368	77000.4	58139.8	36277.1	20921.5	105901	52975.6	16889.4	30875.2	6720.38	58399.6	102282	67680.1	86500.7	68615.5	13902.1	41111.3	32131.9	41280.1	17816.9	5116.9	8723.49	7326.62	5396.93	7233.22	10838.7	7360.26	9543.21	9317.12	8041.3	8588.31	4944.57	6908.14	7243.69	7546.73	7394.51	9698.33	5965.44	7879.73	7187.21	6749.78	5459.28
O00231	PSMD11	26S proteasome non-ATPase regulatory subunit 11	2397.97	4288.41	2355.88	31319.6	1892.71		3312.58	4018.98	6240.06	4024.19	8160.85	8049.47	6385.47	2612.8	5131.67	3512.33	2756.58	2119.14	1972.2	3358.43	5365.96	4345.92	6295.32	8546.26	2953.65	27316.2	17828.1	8479.42	18719.9	20333.5	9910.07	13668.8	20714.3	17401.4	8452.04	21292.5	20736.2	23292.1	15020.2	18832	22116.6	9106.26	24558.7	49371	25897	24999.5	30063.5
O00232	PSMD12	26S proteasome non-ATPase regulatory subunit 12	1358	3113.42	2025	49184.7	1732.45		2758.1	2511.56	3697.18	3196.26	4052.15	5750.49	3626.57	7317.29	7891.21	2678.75	5325.84	1705.43	2071.5	1599.36	4090.9	2713.82	4953.48	5059.97	3574.69	24828.2	16180.7	7487.55	16503.9	17846.3	10914	13122.2	15530	15292	5976.65	18406.2	18677.3	20589.7	11656.8	14187.6	18172.6	7091.9	22239.4	38868.5	23014.3	20525.4	26254.6
O00233	PSMD9	26S proteasome non-ATPase regulatory subunit 9	4893.2	4352.87	5603.09		3139.12		4125.02	3541.96	5868.75	4988.02		4262.56	6559.59	18344.8	5982.65	7201.33	4248.17	4578.04	6442.22	4884.06	6541.88	7001.84	5781.01	4767.08	4872.44	19096.3	14540.7	12442.5	24262.4	29083.4	12435.4	17801.4	20238.5	21018.9	22784.5	19950	16786.2	17387.6	20467.3	22480.2	8977.73	15898.3	20815.7	26083.5	18929.8	17699.2	15712
O00237	RNF103	E3 ubiquitin-protein ligase RNF103	5931.85	4988.5	2185.34	3191.12	2553.27		4636.74	1408.49	3200.09	3354.12	3228.05	5741.22	2441.22	2926.43	3494.67	1930.5	2802	3459.17	3894.86	4467.79	3254.05	2836.67	2655.21	4263.14	1832.87	33928.8	29195.3	24614.7	64441.6	52640.9	26144.9	25566.2	28742.2	33336.5	49279	17620.5	40871.7	35782.7	42797.4	13311.7	27786.2	21106.6	37657.9	23978.5	37021.9	35219.8	31937.2
O00244	ATOX1	Copper transport protein ATOX1		1703.07	1282.02		814.331		770.307	9819.78	1082.54	4272.83	7181.56	3376.99	2958.75	4435.61	528.819		4142.74	425.064	511.008		1775.24	5960.1	794.245	3108.71	3549.7	23811.3	26282.2	42520.7	16209.7	14591.5	24395.4	28878.8	53236.7	50712	36653	26912.7	15146.1	30335.8	11874.4	33666.9	22621.7	53776.6	12257.2	4564.59	27011.3	20017	17348.6
O00255;O00255-2;O00255-3	MEN1	Menin;Isoform 2 of Menin;Isoform 3 of Menin	22934.5	12240.6	9796.06	56084	24089.2	18848.5	5964.7	15850.1	4049.19	14926.7	9455.99	9463.07	14017.8	9292.09	9726.9	7581.63	14575.4	10546.9	7669.45	16404.2	7695.95	9843.52	9790.65	13577	9695.31	15227.7	14669	37920.1	18793.3	16853.4	22066.8	17212.2	8764.56	17109.1	16096.7	18817.7	19176.1	14463.2	12198.4	10731.7	20487.7	16969	13845.7	14670.2	12657.1	14308.7	13054.8
O00264	PGRMC1	Membrane-associated progesterone receptor component 1		1982.43	1126.26				10092.6		10318			2316.61		21374.8	2197.86			1312.54	959.263		6602.61		2042.01	2492.95	756.442	2079.3	2260.07	2172.29	2635.91	4043.96	3719.22		2987.51	2109.02	2914.27	2041.1	2148.25	2032.7		4503.93	1892.51	680.279	2979.21	6552.64	1485.45	2903.94	1319.58
O00268	TAF4	Transcription initiation factor TFIID subunit 4	320630	464494	190813	2.03217e+06	414123	954172	237685	338013	183064	206539		187246	127609	145552	268882	227585	344578	313375	224108	134279	204054	160426	105814	117716	208940	404922	399224	639192	419612	518215	255482	378254	275362	425619	472234	454360	320019	491767	462131	400851	303005	446989	475116	295987	332156	347759	457703
O00273	DFFA	DNA fragmentation factor subunit alpha	7299.05	5293.26	1459.52	64465.4	5896.07		2281.01	9055.71	2372	3701.65	1376.76	4163.21	3244.41	5695	2264	625.552	10539.3	1506.81	670.471	2696.97	2836.74	3776.06	2462.82	5959.43	5204.33	11426.1	5998.82	8721.15	5249.54	5138.97	13519.4	13280.4	14272.4	12863.8	8490.48	15342.6	8232.14	13139.9	6750.61	16051.7	10723.9	18278	13282.7	13501.6	10855.1	12190.9	13601.2
O00299	CLIC1	Chloride intracellular channel protein 1	7528.86	26325.5	25045.7	4291.46	19782.6	26063.7	9212.67	74765.7	17518.4	50480.6	32827.3	40325.1	82628.2	15868.9	2484.48	12658.7	8300.17	11503.8	6371.34	19699.8	20939.4	76689	42830	94308.9	47657.8	195441	426951	226914	143739	156290	367814	348331	301534	261543	162872	462002	267800	252084	297023	412627	355195	372998	115150	616187	269895	252306	432670
O00303	EIF3F	Eukaryotic translation initiation factor 3 subunit F		1938.77	543.247		581.302		2021.95	1483.23	4317.35	1129.69		1571.4	2466.52	957.418			331.533	603.011	945.98		3326.7	2563.68	4069.73	5351.45	1344.77	20711.9	15814.8	4342.33	14898.3	15919.6	13091.5	13191	22013.6	5872.98	3866.3	21439.6	22877.7	39615.9	12791.3	12701.8	18619.3	7023.05	36494.1	34549.9	20692.6	22971.7	32741.6
O00391	QSOX1	Sulfhydryl oxidase 1	18891	13538.4	10914.6	13092.8	55194.2	71335.9	13337.9	10137.1	12675.4	9284.28	6582.99	7737.8	6102.6	8217.11	18849.1	10725.6	34486.4	14214.5	13629.2	11771.7	17545.3	4765.26	5395.81	3003.49	9675.56	28796.3	67294.3	25253.2	28178.5	28402.5	12329.8	17257.9	8974.81	8713.15	10888.9	11918.6	9866.58	7068.35	14900.8	31845.6	40469.9	9838.12	12329.6	18714.5	12508.3	17608.9	8106.56
O00399	DCTN6	Dynactin subunit 6		4972.84	2075.82		1983.17			3145.81	2753.44	3065.85			2732.37	4978.25	1116.13		812.958			1046.38	3906.06	978.579	5159.04	5234.25	4567.64	5223.9	5720.49	3067.53	3354.86	3523.63	9712.45	4792.74	9697.97	10131.2	3562.16	7672.86	6127.21	9763.02	3442.99	8719.39	6205.1	8534.01	8238.91	9348.32	7113.91	5826.67	8623.28
O00401	WASL	Neural Wiskott-Aldrich syndrome protein	3150.25	1637.66	1866.55		2166.78		1155.37	1537.51	1408.11	1013.64	2170.73			6933.21	1236.57		2581.44		17520.9	2159.79	1630.72	2126.78	1426.4	1243.26	2001.86	60259.4	77426.6	76718.2	55867	52147	52271.2	62921.8	65342.3	76842.8	61428.9	70008.5	54123.3	63509.3	87915.7	89755.8	58573.9	92419.1	50980.2	48588.2	53495.5	45706.1	69289.2
O00408;O00408-3;O00408-4	PDE2A	cGMP-dependent 3',5'-cyclic phosphodiesterase;Isoform PDE2A2 of cGMP-dependent 3',5'-cyclic phosphodiesterase;Isoform PDE2A4 of cGMP-dependent 3',5'-cyclic phosphodiesterase	23540.4	8362.62	8409.53	83588.7	14848.1	66407	4796	18208.5	9365.46	11248.5	40995.4	20810	13621.2	7044.8	7453.89	8387.43	13536.2	9298.25	10675.2	14267.5	4910.93	26005.7	6472.84	16017.8	16512.3	361646	335373	554159	481817	478268	367538	345734	268190	321019	571009	314546	319726	300769	405815	465793	354052	516259	349978	371152	317300	320244	322718
O00409;O00409-2	FOXN3	Forkhead box protein N3;Isoform 2 of Forkhead box protein N3		252.01	744.958		9916.5		1784.68	1351.6	1442.04	349.74			3539.94		1601.88	2389.04	4079.83	1596.98	4332.83	1985.1	2140.86			807.512	776.758	18531.2	20299.4	21595.5	24323.5	21150.2	19941	15419.4	21540.4	19436.9	21192.3	12758.3	16093.2	22343	17229.4	13898.6	16983.5	18422.6	19216.2	21583.7	14218.6	14730.3	19984
O00411	POLRMT	DNA-directed RNA polymerase, mitochondrial	9512.75	18259.1	2839.25	81139.3	8619.39	24629.5	11406.5	8401.49	7744.78	5401.73	8296.81	9144.55	5297.17	7358.09	6429.14	11729.5	5926.77	10719.3	6983.24	4826.09	7510.72	4066.3	8062.91	5401.05	4450.46	130008	132882	154637	181414	167019	154859	107066	128937	146080	243398	126099	126979	135361	153130	183527	162670	201965	136928	128050	158273	128352	125312
O00418	EEF2K	Eukaryotic elongation factor 2 kinase	31273.9	17983.2	15452.3	12755.7	6734.44	61497.3	12499.6	74670.4	16249.5	59284.6	68154.9	55211.4	35214.4	25016.3	10723.7	40978.5	23370.9	11467.1	18408.3	7563.58	17033.2	69618.6	20346.9	51888.5	59915.1	94268.8	60203.1	137132	67956.4	127642	92890.3	70556.9	67996.2	126645	71433.5	79311.9	83866.5	78210.2	130541	110188	72769.3	122188	102686	93882.5	56178.6	77087.6	82804.3
O00423;O00423-3	EML1	Echinoderm microtubule-associated protein-like 1;Isoform 3 of Echinoderm microtubule-associated protein-like 1	47261.3	12467.4	21598.7	87231.1	9268.51	137244	20562.1	4377.92	9906.65	4705.63	12099.9	8008.98	15224.9	12664.8	7796.69	38914.8	39578.8	33940.5	29391.5	34136	12934.9	18726	9572.24	7214.3	9880.58	19551.3	20015.3	57980.9	50189.3	58249.8	26468.2	23829.3	13106.5	26084.4	57209.1	21894.8	34812.2	14045.7	33084.9	26865.6	65199.5	40701.5	31742.1	30275.3	25760.1	26590.6	42460.7
O00425	IGF2BP3	Insulin-like growth factor 2 mRNA-binding protein 3	6247.04	4019.04	1411.35	36801.8	5830.29	21379.1	2803.44	8669.21	1969.51	5942.13	11399	17609.8	6303.99	7947.91	15605.2	1077.57	4655.86	4067.68	1935.87	4364.48	3700.96	7767.94	1797.22	7597.44	7740.16	51905.3	73393.6	61179.5	76551.8	62947.5	52683.5	47692.2	56625.8	54375.9	93413.5	54978.8	58384.8	57227.5	36259.9	79904.7	40180	102038	36966.9	63196.5	58319	72512.5	54330.6
O00461	GOLIM4	Golgi integral membrane protein 4	68430.9	13969.9	114539	44758.4	31646.7	91056.9	60084.8	9933.44	42367.9	37134.2	44008.3	41206.7	43151	39662.3	151464	129124	47490.8	70752.7	70270.1	59177.2	40788.9	40234.8	44659.4	23367.8	36552.9	49573.3	43373.4	44219.2	108643	101111	28628.5	38168.1	18362.8	27532.5	83754.6	15170.2	48619.3	27878.1	73711.3	12638.7	36955.7	18871	45532	28318.3	45480.4	63131.2	26171.9
O00471	EXOC5	Exocyst complex component 5	11488.4	16694.4	17165.8	85938.9	13513.5	45255.9	8909.08	9210.01	9261.85	18451.2	14251.4	27583.5	14201.5	11663.2	13514.4	16510.6	9061.29	9634.07	11637	15088.4	8329.69	9792.31	9147.73	14837.3	10556.1	76817.8	41669.5	99217	73087	81323	45316.4	39890.5	28273.2	35121.8	67329.6	36974.9	34502.9	45067.8	71051.8	32945	47574	75874.7	64115	43779.4	36775.6	40970.4	118056
O00479	HMGN4	High mobility group nucleosome-binding domain-containing protein 4		1242.51	939.497				349.868	6255.98	1187.94	603.472		6901.32	2243.48	12364.9				162.174			1026.35	4520.12	2086.68	6216.06	1396.91	25143.2	24348	45990.5	18604.7	24703.2	24502.8	35505.3	40336.7	18480.3	162392	42973.7	27560.2	16725.4	42953.2	40456.3	23826	181871	19710.7	16812.4	23569.5	36540.5	17557.9
O00487	PSMD14	26S proteasome non-ATPase regulatory subunit 14	2251.04	4838.79	2412.81		1848.29		2882.34	3480.14	4934.42	3115.23	8285.93	3240.21	4125.09	2652.92	4995.59	1587.04	1976.13	2073.07	1920.51	1410.88	4729.4	5343.08	5755.48	8076.45	4320	27388.5	19192.4	8687.88	20627.3	19444.5	10995.1	14425.5	20064.7	16715.7	8401.52	22022.7	19536.1	23545.7	13589.9	18311.2	20456.1	10860.7	21853.5	48546.6	25645.6	25825	27911.3
O00505	KPNA3	Importin subunit alpha-4		9209.29						3041.66	2810.46	3067.43		24627.2	5914.85	2858.52							2355.93	18179.5	3140.11	5770.02	3299.18	17695	14779.2	15862	15914.3	19114.7	20545.9	16801.7	26510.8	11113.8	15714.2	36128.5	16195.8	27913.4	14905.7	37552.5	14244.9	19625.6	24493.6	68234.5	17022.9	15424.4	23162.1
O00507	USP9Y	Probable ubiquitin carboxyl-terminal hydrolase FAF-Y	25902.3	12699	17609.8	155828	18154.3	65315.3	19294.4	19491.3	12217.9	21710.3	32281.9	25957.8	15667.1	13819.8	16368.1	21081.4	30082.9	22570.8	20848.1	16708.6	13243.8	10764.1	8228.24	13666.9	12920.6	59440.2	51670.2	55785.2	64719.4	68447.1	47159.5	53929.3	55024.2	48919.6	57558	41278.3	61300.2	51928.9	61681.9	49268.6	52695.6	34455.9	52129.4	49278.5	58337.7	56949.9	47660.2
O00515	LAD1	Ladinin-1	2821.58	18806.6	4229.47	318.152	5053.74	14558.7	1706.15	9617.37	4879	11344.9	9495.4	7767	5378.62	13427.2	4309.26	1175.4	8006.99	1630.46	2685.55	4320.2	4567.93	8527.58	9690.12	12209.8	14698.6	104595	305336	150228	178998	169561	266235	313729	151009	155496	300449	415173	198887	172412	239279	559891	396856	153522	155069	118392	66845.8	296169	189306
O00534	VWA5A	von Willebrand factor A domain-containing protein 5A	3641.92	10606.8	1736.82	23194.4	593.744		1391.77	3155.82	1845.27	1928.5		1.77984e+06	40022.1	3680.36	1560.86	12541.6	4110.64	973.351	6423.51		2114.08		1444.54	2629.89	1605.99	2741.71	15934.8	5172.04	5993.54	5745.07	23989.6	7019.02	7376.84	7224.63	6687.78	15371.2	9795.18	6343.17	16331	26697.1	3803.54	11022.2	9927.43	23281	8594.85	14702.3	3673.78
O00567	NOP56	Nucleolar protein 56	1884.09	7124.4	3871.5	2218.03	3340.55	2381.41	1782.95	1853.86	2461.21	2947.86	16703	3885.14	5293.52	856.55	5205.5	8832.92	2678.87	2363.49	4924.04	10304.9	2763.42	5085.5	2742.13	4212.17	1769.62	21883.6	14041.7	22519.8	15037.6	18993.3	25018.4	19901	18729.4	18206.4	23533.9	36630.2	19916.9	20953.9	18343.4	22007.7	15868.8	30138.9	22253.4	13542.7	16124.7	17551.1	22882.6
O00584	RNASET2	Ribonuclease T2	6699.12	4596.2	30567.1	28089.1	51576.5		6784.59	3113.12	13501.4	1357.73			5492.76	21888.6	1250.63	1688.89	18043.6	4462.03	2808.27	15841.1	11781.1	6133.1	12512.8	18680.2	1234.06	10872.6	38493.7	63710.8	30978.4	32901.1	86073.6	76391.9	84619.6	50359.5	7705.86	218042	90893.4	145749	171498	145959	55147.1	13217	17708.4	106315	21873.6	77214.6	22998.2
O00591	GABRP	Gamma-aminobutyric acid receptor subunit pi	47955.7	6497.48	14006.9		25226.2	52127.5	13552.7	17990.9	23282.7	47829.7	74241.7	57850	41162.3	23077.8	10033.9	8743.87	18531.2	14111.5	8737.91	32189.4	4382.02	21792.8	27098.2	26050.3	27196.2	15086.6	18349.5	14507	31543	38145.6	9542.08	18615	31470.7	12344.7	32010.1	4426.41	13083.1	9014.61	28037.9	3936.02	11751.7	14444.2	19048.7	13125.2	16195.9	18744.3	11060.6
O00592;O00592-2	PODXL	Podocalyxin;Isoform 2 of Podocalyxin	11023.8	20200.2	4119.04	53989.8	63620.1	47477.7	23568.5	3016.92	11619.1	14942.3	4639.06	3297.97	1675.56	9507.32	29737.1	3044.67	49694.4	12986.8	14191.3	4807.02	10250.9	2957.21	2671.13	3629.76	8466.93	7448.58	8423.71	14733.3	7265.5	9227.35	23757.4	6601.17	4819.93	6208.67	1665.64	2115.58	4237.63	2713.54	8591.89	11295.5	8387.34		3111.89	4425.48	8353.71	12433.5	3394.92
O00602	FCN1	Ficolin-1	8506.53	16957	11220.8	124674	3540.8	12832.5	3845.29	6452.2	6638.63	1979.42	12867.3		990.073	3539.35	2377.71	5027.8	12092.2	8197.72	12313.4	11904.7	12456.9	5403.1	2224.26	1089.05	1649.21	8271.85	9001.8	11217.8	18168	12514.1	8429.98	13686	9118.66	8143.97	18979.1	8660.98	11275.9	6625.12	17625.9	13895	8066.06	14676.4	11460.3	12026.4	9919.81	8543.71	6820.02
O00625	PIR	Pirin	2438.35	3499.05	1274.4	43800.2	876.712	39974.2	2942.92	2606.17	1619.08	2792.41			1673.54	4334.41	1577.09	1392.11	3437.98	1531.56	2316.98	3324.09	1749.86	2415.32	2964.78	1134.23	801.588	9811.56	7666.55	13687.4	5372.78	4795.44	18173.5	6562.23	21402.6	26031.9	4560.92	16102	4267.1	22645.4	14072.6	22301.5	11414.8	12167.7	7006.77	8305.73	9297.47	13219.7	9576.71
O00629	KPNA4	Importin subunit alpha-3		6000.25	1064.65				2145.34	3895.56	4182.4	4465.99		2911.14	4979.29	912.658	1585.45	2035.01	13401.4	1303.14	797.864		2919.1		6784.11	7602.01	5555.42	19585.3	14772.7	5406.81	10942.8	11458.4	12391.2	10512.4	8602.51	6069.7	6377.49	27970.7	10730.5	17393.9	10725.1	16946.6	12474.2	15407.9	18744.2	22872.6	11177.4	14378.1	27917.2
O00712-5	NFIB	Isoform 5 of Nuclear factor 1 B-type	199137	135761	117210	183632	121460	626871	104800	93828.2	151704	146573	428148	389250	457756	101495	109851	735394	162650	180970	138847	182325	53880.4	237865	119414	123050	166852	44459.1	27950.9	45375.5	24026.9	76406.1	24399.8	30019.4	19821.7	20916.2	79794.8	29162.8	29207	32612.8	179101	33108.8	26020	93207.1	36362.9	28701	21690.3	20810.4	30584.8
O00743;O00743-2;O00743-3	PPP6C	Serine/threonine-protein phosphatase 6 catalytic subunit;Isoform 2 of Serine/threonine-protein phosphatase 6 catalytic subunit;Isoform 3 of Serine/threonine-protein phosphatase 6 catalytic subunit		1535.23					723.375	673.466	1094.85	538.6				1078.54				486.056			580.344		381.316	1246.6	442.541	4189	6016.92	2745.16	5115.64	5533.12	3010.11	3206.69	3002.15	1674.52	3000.35	5856.7	4848.66	2356.4	3746.39	3941.7	2931.54	2007.75	4085.62	8569.28	3477.85	4448.92	3729.18
O00750	PIK3C2B	Phosphatidylinositol 4-phosphate 3-kinase C2 domain-containing subunit beta	21594.4	16833.6	31400.5	169762	18667.8	34083.5	20032.4	21548.1	19305.3	33944	19007.2	12287	27751.2	10399.7	54007	21761	24869.3	23743.5	22606.8	19332.1	17453.4	18770.2	25430.3	15158.3	17576.2	456168	443692	441469	617050	623913	336337	398912	372432	321539	594984	226223	323890	304119	460826	274567	282713	591385	382260	303133	349851	365549	343025
O00757	FBP2	Fructose-1,6-bisphosphatase isozyme 2	4718.47	2190.32	2146.86		7143.74		3541.82	1489.19	4062.15	444.237			978.796	2143.23	4048.8		8654.11	3712.62	6921.62	1986.4	3711.21		683.316	2171.94	1418.76	14017.8	23024.9	43016.1	5772.05	16587	14858.2	21883.6	31593.7	38575.9	17165.8	15452.8	15222.8	23281	10955.3	22470.9	20413.1	8741.81	12839.6	26145.4	24422	25037.5	10089.8
O00762-3	UBE2C	Isoform 3 of Ubiquitin-conjugating enzyme E2 C	2224.47	11360.9	4229.26		4098.95		1315.38	2750.97	2246.97	3477.9				3078.46	3239.07	1499.51	3767.43	1449.04	7441.98	8338.5	4070.18			715.488	2788.16	40050.7	33369.8	50144	35709.6	30168.7	74902.9	37487	34340.7	37499.6	55359.2	38449	14651.3	21285.1	34709.7	57929.4	29227.2	60427	22097.2	14721.7	33950.4	34374.9	34130.8
O00764	PDXK	Pyridoxal kinase	44352.7	17942.8	59483.5	737543	58489.3	314541	79637.8	228623	110588	96733.7	94345.1	211634	176604	38523.8	6547.79	24431.5	49194.8	79973.8	39147.5	97016.5	88493	177048	148119	225059	185463	29735.1	86066.1	20755.3	33164.5	30790.4	9295.63	22866.3	7117.85	6009.65	22314.2	17896.8	35159.4	6633.01	25276.3	27274.2	16281.8	29250.9	18207.9	47028.4	18848.6	26680.2	24686.1
O00767	SCD	Acyl-CoA desaturase	9922.02		8922.85	4758.84	5330.81	14257	5925.19	2151.92	5846.45	1331.34		10682.7		914.068		13089.3	7647.2	9641.7	7435.49	15169.9	4941.44	12447.8	11138.2		5197.11	10987.3	1896.78	12597.8	21127.4	17125.4	9921.05	13475.1	18459.9	7222.36	25994.5	9983.81	14750.3	9961.08	13692.9	3756.08	8054.73	2536.35	19439.9	17934.9	8612.7	11007.2	10129
O14498	ISLR	Immunoglobulin superfamily containing leucine-rich repeat protein	4269.39	22967.2	17327.4	12354.3	16439.6	19826.5	15996.2	30484.2	20217.7	24716.2	18523.3	46093.9	16549.9	57894.4	10557	25612.7	15897.8	15924.1	12158	9787.32	20080.3	48116	10836.1	31816	22293.3	4198.8	1933.2	2562.46	6158.33	5273.6	5416.18	3913.79	8551.95	8942.92	17814	4534.62	9384.67	5566.57	2307.15	5129.69	2993.19	15219.5	1604.28	3574.3	3832.14	3735.04	3966.57
O14513	NCKAP5	Nck-associated protein 5	39897.3	15817.7	24454.6	204544	27294.3	254193	24362.4	10590	22596.7	23041.9	44164	30737.3	64201.8	15295.4	23244.9	59094.4	27131.2	29692.4	29551.7	30920.1	22954.4	29801.5	28126	17710.6	20209.9	64106	57867.5	73733.8	77596.1	106246	53749	55619.8	43876.4	56858.9	84344.1	50953.4	66042.3	48867.6	94349.3	59453.5	62406.9	67574.6	70118.1	41309.5	64812.1	62989.8	54312.7
O14529	CUX2	Homeobox protein cut-like 2	9476.96	3134.1	8130.47		3331.16	34475.6	6230.58	1987.17	6111.91	3495.91	9322.59	5897.06	7143.32	5843.65	7843.51	18352.8	10914.3	6847.8	11192.9	8360.25	4688.5	6739.21	8738.7	5390.94	4012.57	81973.7	106391	61512	89502	107064	90102.5	77486.7	44177.9	78161.4	122884	77844.4	74906.1	66868.3	89220.2	95741	91347.3	94792.5	74813.6	89561.8	43151.6	71139	68769.3
O14544	SOCS6	Suppressor of cytokine signaling 6	16365.2	1161.72	8431.55	26197.1	5624.89	16010.5	3451.54	15198.3	1952.95	6548.85	11279.7	3990.96	22547.2	7440.95		10500.1	27110.7	1945.01	8439.37	2748.93	4811.37	15160.1	1906.99	2316.7	11561.4	113266	259792	176264	223033	253697	116220	124146	114523	156718	316013	55529.5	113349	91320.6	557355	111226	120533	261912	125069	77135	101208	160803	58081.9
O14545	TRAFD1	TRAF-type zinc finger domain-containing protein 1	3997.65	15634.8	3424.07	47015.6	8415.93	12336.5	9937.66	6277.78	985.15	19665.7	2085.44	773.795	16835.4	1169.04	22235.2		8935.97	7643.2	7443.48	2406.83	5459.32			695.188	2796.82	13484.4	15812.5	43282.2	34272.8	27685.9	18351.4	20969.3	7979.12	16230.2	31319.8	14290.2	22831.6	9233.17	102414	45720.2	26277.4	40674.5	19278.4	17940	12644.7	17606.8	17531.3
O14556	GAPDHS	Glyceraldehyde-3-phosphate dehydrogenase, testis-specific														13348.5												8009.68	20672.2	11648.2	16288.8	14611.7	6681.52	6197.5	8948.5	7489.96	11273.9	4860.77	5978.28	7917.59	12430.3	8379.26	8128.31	9416.38	11949.4	4711.8	7542.67	9087.07	8003.39
O14558	HSPB6	Heat shock protein beta-6	650.326	28984.6	2053.07		898.897			36091.7	3781.87	115703	53615	35732.7	13570.1	14805.4	16344.8	2021.43	479.759	409.258	463.117		3088.77	15652.8	11336.3	44788.9	98124.8	11878.1	12927.8	15638.1	21070.3	24892.3	18394.3	19223.2	26671.8	10623.9	319686	1267.2	19183.6	16117.7	22947.8		29068.3	41451.2	27790	8517.37	21805.1	17191.8	11100.8
O14561	NDUFAB1	Acyl carrier protein, mitochondrial		16117.6	1408.23				786.179	11676.9	6751.79					15261.4	3859.5						5065.53		2958.17	3521.02	2483.73	21395.7	25748	15807.3	12367.5	10647.1	34055.1	20818.1	20406.4	22446	11156	29749.4	17661.8	18448.9	14302.7	25405.2	19895.2	23357	7926.9	36323.4	15660.4	16648.3	23947.1
O14562	UBFD1	Ubiquitin domain-containing protein UBFD1		3625.31	201.276				675.442	2349.26	1980.59	1457.52		4777	3046.09	10139.7				483.101			1211.75	2794.2	2019.36	4328.4	1938.97	11205	5370.55	7679.62	5061.48	5137.49	9687.5	10623.7	11890.3	15148.6	3972.16	13116.2	11092.3	13917.1	7846.8	16428.4	11037	8969.77	11268.8	10587.7	12275.4	8825.4	18687.5
O14579	COPE	Coatomer subunit epsilon	7491.77	8544.16	2740.68		7502.81		1993.34	2909.81	3357.35	1140.57	5557.5	3126.95	2954.61	2811.1	2269.73	1657.38	4240.24	3112.84	4078.55	3872.69	3428.61		4786.85	3887.13	2600.23	42974.5	65135.4	45839	34363.6	36702.2	73588	44268.5	29037.6	28195.2	14804	114872	44415.6	35364.4	47602.7	78925.8	55497.9	28273.6	55431.3	90659.4	36536.6	56025.3	48099.5
O14618	CCS	Copper chaperone for superoxide dismutase	4968.38	6706.43	5445.29	97319.4	1996.99		3349.39	6022.8	5235.38	5664.39	3469.28	6866.71	5636.96	13004.5	7473.41	9868.1	4461.84	4789.45	5191.19	4059.35	3845.46	7094.83	4179.2	7746	5517.25	14387.4	10194.2	13042.3	21240.1	22810.5	12612.9	14568.6	17690.6	14343.2	18608.5	16595.1	15213.9	11213.2	17131.4	18105	9862.15	19749.3	16633.6	15787.4	14302.1	17475.5	14819.1
O14638	ENPP3	Ectonucleotide pyrophosphatase/phosphodiesterase family member 3	71216.7	10028.8	99321	470936	153154	141207	23975.6	16859.3	26642.7	24284.8	45840.7	40610.1	25977.4	38501.8	41485.9	48983.4	123128	24606.2	137922	48967.5	90143	50000.8	18654.3	31331.3	24193.4	114764	108576	147726	148726	156706	97412.7	92728.9	85328.6	110348	53475.9	89534.5	122748	72181.4	166490	57462.8	89639.7	73698.3	141867	80824.3	114715	114809	147579
O14641	DVL2	Segment polarity protein dishevelled homolog DVL-2	7575.06	1446.99	6730.92	2660.21	3675.67	5577.52	4107.64	1895.51	5748.46	2535.57	2726.59	5348.23	8954.15	5243.81	1616.48	6985.86	7937.59	3089.3	7877.1	7984.12	6088.21	6873.92	4847.06	4783.9	4047.9	301.26										462.165						1582.37	986.383	344.927
O14645	DNALI1	Axonemal dynein light intermediate polypeptide 1	42430.1	78504.2	46033.2	357855	47602.3	64132.5	76832.6	58623.6	53371.8	56334.6	49136	11469.1	15245.1	35490.1	82901.9	115378	50394.1	78617.2	93916.1	28119.5	71073.4	13704	18762.8	26626.1	71306.5	3948.58	2663.29	1863.58	5491.75	4291.68	4373.93	2987.08	2618.86	3868.71	3310.16	5076.36	3682.48	3885.98	5821.9	3858.38	3418.31	2367.72	3826.46	4022.47	3793.24	2692.25	2260.53
O14672	ADAM10	Disintegrin and metalloproteinase domain-containing protein 10	831.544	1360.01	1560.17		1620.38		412.876	2623.37	1059.03	3095.67			5222.25	917.804		2628.79	326.735	447.072	1177.79	1353.81	1298.08		1007.56	7839.55	1699.94	4482.61	2813.43	12315.5	5340.8	7093.24	4754.73	5214.85	2418.4	5320.48	11845.5	2878.96	7282.99	6474.27	87542.1	3701.27	5586.15	4395.78	6714.11	14296.6	5375.69	4429.33	3943.65
O14733-2	MAP2K7	Isoform 2 of Dual specificity mitogen-activated protein kinase kinase 7	11389.8	9300.9	7041.22	27346.7	9565.55	5825.2	10857.1	10887.6	7976.52	6817.87	8571.56	6376.04	4331.36	7779.4	10901.1	14824.9	11113.3	15328.8	12137.9	5623.1	9959.38	18327.6	2313.32	4030.46	9423.46	218090	180086	192790	230367	207814	155237	182002	156571	162170	206499	176783	217858	152096	253808	190212	195065	167510	162902	183752	186892	177669	208584
O14737	PDCD5	Programmed cell death protein 5		2333.47	1798.97	3695.57	290.19		1034.82	8367.65	2036.23	4667.79		3647.68	6758.3	23248.8	3189.58	896.253	997.893	522.098	716.627		2485.72	4576.4	5443.62	11728.7	4720.59	28701.6	19269.8	18767.8	10413.1	10457.4	14545.9	33293.6	52653.8	47088.5	21545.1	37938.1	22026.1	36182.9	16332.5	48683.6	23956.1	38433.6	17848.7	14841.2	27993.2	18419.7	35526.2
O14745	SLC9A3R1	Na(+)/H(+) exchange regulatory cofactor NHE-RF1	23364.2	29647.3	26937.6	71332.4	27406.7	34827.9	18500.9	11248.5	20305.2	22110.4	52870.7	34563.1	10199	21426.3	23760.1	26184.8	16454.9	19826.9	19687.8	19409.4	28568.6	26435.9	19333.2	19789.3	11157.5	22376.4	84329.5	91149.9	36500.8	38749.5	151198	54788.9	63992.2	74702.6	11140.1	92814.3	49723.5	61909	43190	106376	60297.2	10811.4	18935.5	92833.6	80076.5	31578.3	25283.8
O14773	TPP1	Tripeptidyl-peptidase 1	20949.3	1069.37	3968.61		8064.12		5826.73	12851.4	8877.94	9010.16	23545.8	23567.2	15044	14843.6	6035.15	24514.8	5405.81	4372.96	5741.58	2313.77	7635.71	7833.72	11162.6	12745.5	9464.72	11131.1	11653.4	12714.8	7627.95	8039.18	39445.5	10355	10487.3	5560.77	7686.3	17248	10086.2	8251.96	7250.69	14337.7	11989.4	11350	7560.55	13271.3	12955.7	10812.5	11811.6
O14776;O14776-2	TCERG1	Transcription elongation regulator 1;Isoform 2 of Transcription elongation regulator 1	257757	58842.6	103257	3.76887e+06	163980	599594	34370.7	44815.7	33548.9	18754.5	44693.3	112273	13027.7	78834.7	44898	40553.6	676684	58607.8	286592	269602	69613.7	29282.5	38338	20622.1	21277.5	342537	321955	278742	292446	254567	209701	287548	307560	243896	474348	485643	268092	319257	298978	395024	262615	315046	397940	244073	227482	299389	360719
O14782	KIF3C	Kinesin-like protein KIF3C	906626	890800	482831	2.12869e+06	1.40959e+06	4782870	773408	485317	750194	753497	2.23591e+06	3.26557e+06	2.16222e+06	780392	655881	618511	1.79684e+06	816834	1.09299e+06	1.08885e+06	900871	2.05491e+06	474840	673316	554518	24618.5	29042	36707.8	39210.4	41731.1	18398.3	21341.9	15886.2	26972	39209.8	11106.3	24682.6	20916.3	36913.3	20677.5	25527.3	29545.1	30393.6	17890.9	23497.8	29764	23557.5
O14795;O14795-2	UNC13B	Protein unc-13 homolog B;Isoform 2 of Protein unc-13 homolog B	97367.7	62910.6	63788.7	537766	87903.9	303741	64156.8	35812	66914.2	46711.4	153404	137653	124400	78087.7	57760.9	120556	92148.4	80630.4	95594.6	86448.5	53047.8	224821	32528	48625.7	65900.6	19490.2	21456	21818.4	32373.7	27627.5	21199.5	16275.1	18497	28236.4	12992.3	13996.8	16016.2	21830.5	15817.3	21019.1	22418.1	13354.8	20484.5	19779.2	15699	20555.2	22243.7
O14802	POLR3A	DNA-directed RNA polymerase III subunit RPC1	3342.23	3614.39	2571.49	50856.8	4727.68		3073.19	4283.78	3837.51	4559.17	3785.41	19436.7	6159.1	6228.72	7396.36	8895.2	6621.42	2548.88	4335.26	3188.09	3097.46	2518.59	5052.07	3418.16	3429.47	21961.1	15536.5	30835.9	26254.7	29423	20364.8	26851.8	19805.6	21200.4	42118.4	12816.9	25962	21769.6	34325.2	19166.8	25321.4	31158.1	26862.8	17467.6	20784.6	16278.2	20853.5
O14818	PSMA7	Proteasome subunit alpha type-7	8277.07	20464.2	12072.2	66141.2	9248.45	16219.3	5500.21	9440.24	8347.32	5744.63	5350.73	7586.17	13233.8	18513.6	6081.43	7065.68	8720.57	5882.24	8695.81	9936.79	12090.1	17026.3	9793.42	15813	8165.29	72823.4	67848.9	102641	73784.3	67379	123672	77218.7	106834	133747	40192.8	104025	86101.6	120764	66359.3	87522.2	88164.2	50122.3	110460	180889	111305	90327.1	80353
O14841	OPLAH	5-oxoprolinase	14503.2	81325.7	11916.5	16361.9	17714.4	27572.8	10317.9	27344.4	17174.1	34829.8	15501.7		24921.6	11391.1	30375.3	30306.2	14404.7	9606.2	13685.2	12175.9	10933.9	15872.2	18771.6	16018.5	11693.6	17246.7	29475.7	19780.2	24031.1	22596.8	16884.8	23233	25220.7	17575.6	32062.7	15464.4	17027.6	21714.6	30273.3	22362.3	19918.9	24105.2	18263.3	36934.4	18765	27420.3	38368.6
O14863	SLC30A4	Zinc transporter 4	1127.32	1685.43		9035.22	905.343		1607.83	1685.54	544.239	3012.34			258.281	1190.03	3190.24	3488.24		2415.14	304.71	438.337	114.101		194.537	2369.91	1686.66	18121.3	27099.5	35911.4	36999.6	56140.5	15880.5	18812.6	28366.4	18222.2	43589	12069.6	21472.7	19664.2	36895.3	12002.3	18260.7	34278	21575.1	16056.8	15418.7	25988	18229.5
O14879	IFIT3	Interferon-induced protein with tetratricopeptide repeats 3	8511.52	9713	10536.2	20513.9	7737.93	27730.2	7011.94	12108.1	6651.86	10265.5	16177.1	4029.27	9658.51	11794	8450.4	9153.57	6468.19	8902.6	5851.1	2325.8	8164.5	4183.95	7907.7	20552.7	6973.92	251145	433263	268311	271187	356207	359412	259088	252693	283103	337154	199438	236328	282714	331700	178116	242478	332604	269079	203563	246926	214970	233948
O14896	IRF6	Interferon regulatory factor 6	8520.94	3384.47	8868.91	109365	2720.35	45017.8	2102.28	1664.15	2872.81	4085.76	12814.8	6929.01	8118.05	9045.14	7805.21	14342.3	8278.36	4048.78	12422.9	3552.64	4739.1	14094.3	12894.4	1404.42	2891.23	26977.6	24377.9	37851.8	55756.4	41209	17261.2	19794.2	21729.5	18845.8	51787.5	12927.2	23975.9	14189.4	45952.4	10949.8	19056	9253.04	29983.9	15035.2	22829.1	24157.9	14908.5
O14907	TAX1BP3	Tax1-binding protein 3			2285.06		1076.51			3898.12	1252.73	2084.63				3586.13					1774.22	1323.43	2620.62		1673.31	2950.33	3065.41	64816.9	46580.2	38306.1	23413.8	24722.1	43051.2	64135.1	26963.7	41016.8	36894.1	75377.4	48059.1	38918.9	35510	85198.7	34821.3	114601	26780.3	48363.6	41615.7	38635	64400.3
O14908	GIPC1	PDZ domain-containing protein GIPC1	8088.48	9603.71	11231	12042.3	6529.69	20173.7	5790.65	2091.47	5406.39	7513.91	2531.41	8809.29	3555.82	19126.2	5657.12	7693.86	7538.67	6187.08	6867.88	10571.4	4083.38	10452.1	8564.91	5973.57	4737.09	13932.3	12531.2	11052.8	6872.23	5693.2	10178.1	9222.52	5518.65	10326	10182.8	10832.3	9060.16	8641.62	14460.4	14307.3	7968.6	10483.6	9941.96	16051.7	6555.64	7242.67	8047.5
O14929	HAT1	Histone acetyltransferase type B catalytic subunit	4731.2	2447.15	4186.95	61206.9	6178.36		3882.78	5786.77	4238.06	1863.99	5967.38	8598.78	4946.89	4195.52	4480.05	4596.97	2087.82	4192.16	3688.15	5388.96	3101		3961.71	1556.43	1882.63	5496.78	7614.81		4511.14	4244.79	9697.77	4439.43	5080.26	3763.83	2508.7	8012.03	4439.54	907.085	8786.24	3894.47	4677.47	9695.65	4640.49	3829.08	3739.03	5763.93	9909.27
O14950;P19105	MYL12B;MYL12A	Myosin regulatory light chain 12B;Myosin regulatory light chain 12A	6301.88	3079	6959.64		2898.3		9112.96	1043.91	4111.08	1806.58	1728		4105.22	5998.05	22518.9	8945.58	2446.43	3494.22	2243.72	5201.26	4570.68	6554.27	5039.05	1894.74	1243.79	8865.83	7093.63	8554.79	11229.7	10789.6	2461.68	24938	24615.4	23790.8	46035.3	8351.85	19276.9	15213	58040.2	35105.5	3905.57	22312.2	39982.1	43642.4	6453.33	9701.51	52611.7
O14965	AURKA	Aurora kinase A	55855	91813.7	36632.7		39624.9	142191	33604.4	9833.5	48539.5	17432.2	19180.8	20897.5	29031.7	23637	51856.1	52587.8	35704.1	38997.8	26355.8	64006.8	23379.9	58777.9	41829.2	22459.9	15417.9	6614.74	3295.35	53334.4	31813.2	29559	13682.1	13852.1	17035.5	27504.2	17572.6	14849.6	10302.9	9796.31	12704.3	15845.5	7173.23	19529.4	14511.2	1340.89	15941.4	16606	14304.4
O14967	CLGN	Calmegin		7534.57	5119.98	9597.9	1847.14		2812.5	12298.1	5437.75	11205.9	8691.6	8200.35	7040.9	17199.1	5697.88	581.067	1316.45	2686.46	1813.47	5248.49	5423.42	11515.3	6729.5	12285.2	4772.72	17986.3	21481.3	44324.3	31356.9	8276.38	38104.9	12850.1	9769.49	24870.4	25876.7	43094.1	33492	25060.3	79408.6	61896.7	38570.3	74896.6	43937.2	17179.5	16953	27135.2	32523.5
O14974	PPP1R12A	Protein phosphatase 1 regulatory subunit 12A	15803.7	22276	31323.3	17235.1	32408.7	142775	18228.3	24559.1	11438.4	34415.6	22955.1	28346.2	22219.9	73019.4	39416	36020.1	49747.9	22894.2	10039.1	13012.5	17050.9	18600.8	15348.7	27457.7	18825.4	10272.1	8548.28	5052.52	5569.32	6115.28	8806.14	7443.1	9229.22	8155.6	21814.5	11255.9	6385.72	11417	6454.12	13590.2	7092.78	34515	12299.4	13087.6	7311.17	7171.72	10013.3
O14977	AZIN1	Antizyme inhibitor 1	17287	28948.6	29652.1	7666.85	28211.4		4835.05	43321.2	15948.2	50479.9	16423.7	17311.6	48753.2	14770.1	3952.48	7426.35	13729.2	12490.9	9760.81	19539.6	17249.9	46559.3	19873	90588	22157.2	320030	123770	304212	43381.8	73845.9	520072	108195	316780	50217.4	157930	201404	246626	243502	34837.5	221651	250851	332220	44989	292655	70766.2	100748	330424
O14980	XPO1	Exportin-1	2441.31	5182.53	2755.49		1868.85		4441.16	9761.11	8100.99	4774.11	2604.08	12349.8	8864.34	2035.6	24903.8	4239.76	1521.11	3284.38	2431.09	2024.33	7721.64	5168.9	9536.73	13971.5	5234.97	119062	93805.4	29573.3	68401.8	70555.4	55790.9	34748.5	19133.5	8736.54	40254.4	72776.2	67047.6	19682.9	60830.8	37654.7	42474.5	45480	128142	102452	41521.1	79606.5	92564.9
O15031	PLXNB2	Plexin-B2	4984.01	7101.34	13168	10566.4	10570.7	9926.47	4130.05	7484.09	5962.69	6344.25	7027.51	4087.64		6042.78	5179.69	3851.59	5271.67	4829.42	6232.31	8179.22	5661.46	5610.79	5218.63	6630.92	3723.01	136286	93374.7	149281	153607	181251	114965	122093	95328.2	127753	140537	112273	141241	135218	170829	114495	130619	154867	141596	110349	160697	136016	118497
O15041	SEMA3E	Semaphorin-3E	215472	259098	136284	144977	305637	176931	71646.1	149738	79109.5	77600.7	156387	157737	204922	64484.1	129058	86022.2	70533.4	64174.7	57656.3	160338	28620.6	95089.7	146961	66054.1	81316	164334	136612	157691	164197	151696	154343	99122.7	107076	98591.1	204448	135794	125713	147392	129537	188477	120135	310930	157358	193903	136909	131544	144531
O15042;O15042-2	U2SURP	U2 snRNP-associated SURP motif-containing protein;Isoform 2 of U2 snRNP-associated SURP motif-containing protein	20133.6	11786.5	13253	103944	13753.8	44796.6	12811	10727.6	9236.49	11335.9	20960.8	16975.4	15394.3	11214.8	14765.7	15413.7	10985.9	10974.5	18764.2	19156.8	8956.75	13666.4	14057.2	9700.66	9830.08	20366.9	20583.8	26463.4	17742.5	17312.3	16107	18116.3	16423.2	21234.5	18800.4	34891.5	15784.4	19000.2	22025.8	20266.7	18954.9	21463.5	27396.7	21969.9	12038.9	17049.3	16905.3
O15047	SETD1A	Histone-lysine N-methyltransferase SETD1A	59253.9	46695.8	54373.9	294312	52180	157949	47350.4	27677.9	34553	63219.7	110541	121320	60421.1	97871.6	99032.8	153406	95791.8	48056.6	86579.9	45799	61824.9	31601.9	49519.1	63459.5	67998.2	65764.7	80164	80043.1	84977.3	103613	53069.6	64854.9	32726.3	52959.6	95257.9	43676.6	57036.2	48883.3	108464	56008.7	61686.9	65563.6	70444.7	52957.4	56616.5	49505.3	61328
O15066	KIF3B	Kinesin-like protein KIF3B	10532.4	5759.3	3111.24	61371.4	3708.19		4739.69	7127.64	2474.01	2808.34	6068.39	18138.5	6419.56	10822.6	4914.89	9116.09	7664.88	5510.92	4858.63	2750.52	4654.99	2415.99	3239.37	4713.8	5217.77	20915.4	24195.8	26027.1	26871.2	32751.7	19651	28462.1	33408.1	26187.7	27666.5	23771.9	25399.2	21793.8	31338.2	25187.3	22557	28841.4	29595.1	36448.9	26310.4	23573	29861.8
O15067	PFAS	Phosphoribosylformylglycinamidine synthase	9522.5	22971.1	9944.91	25782.8	7178.2	38495.6	6208.5	12630.4	11103.1	6828.19	8962.75	14918.2	19614.1	17184.3	9278.49	8051.32	6380.19	7746.83	6975.7	8782.84	9679.06	16428	11930	20562.4	7984.39	35807.5	13652.6	30620.6	28780.9	26569.5	55307.4	67101.8	98380.1	100112	13302.5	51650	44011	79339.5	31385.7	36365	54818.3	25794.3	72864.2	77316.2	32176.2	31142.3	40874.7
O15069	NACAD	NAC-alpha domain-containing protein 1	2950.47	3205.44	4069.5	5229.19	3005.38		2533.88	4743.25	4272.75	5501.02	31771.5	5361.13	4325.59	4732.48	2019.78	1031.61	6359.35	4683.05	4965.67	3569.52	2244.47	2476.87	2060.06	3067.46	3341.2	87593.8	103801	123624	116776	65673.2	141337	88611.5	94829.5	99079.3	115023	114685	98453.2	114288	80468.6	154622	124699	139389	129492	107953	86226.5	89303.9	117074
O15072	ADAMTS3	A disintegrin and metalloproteinase with thrombospondin motifs 3	19190.7	6237.75	24767	48607.7	32081.8	307649	10632	8628.14	11463.9	8249.19	15554.1	15345.2	16883.7	15346.8	17746.1	22865	19345.5	13607.6	21224.2	21117.3	12273.4	36718	11922.8	10840.8	7240.17	13487.7	19902.8	18393.8	30375.3	25069.1	11104.5	15638.5	11549.9	15026.8	31549.4	10751.5	14981.3	13852.4	22792.8	12371.7	14301.7	19128.9	13671.4	10328.8	12543.9	14327.3	11834.7
O15116	LSM1	U6 snRNA-associated Sm-like protein LSm1	5958.91	5133.21	3479.87	77832.6	16412.5	12011.3	3547.01	10777.3	4774.18	2122.66	15016.4	11628.4	3153.15	16937.4	1150.87	1852.31	9205.92	4696.53	5784.48	18504.3	5508.72			4486.22	11686.3	27445.2	20383.3	7446.59	8497.5	8127.52	25702.7	13450.2	21441.6	20053.7	14753.2	15197.2	9592.1	18398.8	11738.5	19102	18610.8	11734.9	12857.7	31475.2	15671.3	14180.3	26458.4
O15143	ARPC1B	Actin-related protein 2/3 complex subunit 1B	10490.1	6859.33	36173.8		25103.9		28684.7	128380	54689.5	65436.6	28393.7	44852.4	44719.4	45906.8	35318.8	12172.3	10479.7	18242.9	5143.81	24371	39529.7	71937.7	74793	137027	115779	38256.6	60247.3	29974.3	39159.8	37166.1	85517.2	39772.9	42596.8	31320.8	18621.4	48943.3	34605.1	46338	33023	29672.4	37956.4	20725.3	27852.2	38895.2	44024.2	32573	38627.8
O15144	ARPC2	Actin-related protein 2/3 complex subunit 2	4812.05	12433.2	11583	14157.7	11204.1	14992.6	8267.35	26772.6	13560.5	24952.4	16009.3	20058	21844.6	18789.3	10983.2	4404.08	3892.72	6412.29	3781.7	8128.78	13727.4	25887.8	23041.6	36999.4	30805.4	67862.2	118113	63747.9	67516.5	65876.1	149314	69505.3	115222	76991.7	64344.6	101629	80537.9	102635	72396.7	84100.3	86733.7	96979.6	66229.2	77214.9	87542.7	66494.6	80453.7
O15145	ARPC3	Actin-related protein 2/3 complex subunit 3	1506.88	6526.9	5359.24		5073.01		3723.79	25756	7869.57	19659.9	8562.87	18294.3	20201	17691.1	5810.48	2718.67	2272.43	2878.73	1219.29	4434.35	6643.64	15210.7	18288.1	36033.6	19909.1	23578.1	41472	23409.2	20079.2	18911.7	51687.8	25832.6	38457.1	30645.5	18365.5	41618.5	27155.2	34234.3	22002.9	36352.6	29793.5	34543.6	19443.1	32382.6	29685.3	22402.7	28706.9
O15178;O15178-2	TBXT	T-box transcription factor T;Isoform 2 of T-box transcription factor T	3652.13	15680.2	38082.1	31243.4	3165.62	53534.8	9535.9	21445.7	14222.8	26369.8	30356.6	42792	37755.2	13979.1	16987.9	16554.5	19751.9	11517.9	19527.2	16267	8967.24	34819.8	20443.5	20868.2	30460	26071.8	26939.6	37290.2	49496.7	42029.9	21696.8	27885.9	19942.5	31176.9	77123.8	22451.5	24739.5	23226.5	31213.2	19580.7	21291.2	50048.1	27279.4	1710.12	21143.1	19018.8	18039.4
O15212	PFDN6	Prefoldin subunit 6	5020.49	17874.4	9952.96		4775.64	4573.56	4327.01	7473.05	6927.7	3523.55		6331.99	11631.2	28861.5	9150.67	4228.48	3237.06	3825.42	4816.9	6437.67	7078.9	23144.7	10415.4	15496.8	6663.57	26118.8	21582.4	14724.3	13403.1	14994.3	27235.1	16363.8	24870.1	24439.2	15031	25068.5	16115.8	21981	12800.5	31461.3	23836.9	22824.3	30256.1	31725.4	17742.7	20300.2	24920.6
O15230	LAMA5	Laminin subunit alpha-5	4080.41	8843.17	3319.18	19516.9	5877.61		3646.09	2707.89	3791	3106.31	3644.87	7517.97	3085.74	6054.42	5285.08	4965.06	5043.62	3542.78	5396.2	4252.74	3121.83	5182.18	5169.38	4125.5	2809.88	66744.1	70212.5	92873.8	74433.2	94760.8	65766.2	68263.3	56806.1	65374.5	83799.4	60715	72804.2	65916.1	74475.3	59128.6	67466.9	68608.5	83713.7	56453.1	73432.5	59894.1	65692
O15234	CASC3	Protein CASC3														1466.59												49244.7	89760.2	30380.8	133765	161907	30223.4	47228.1	23722.5	28884.5	47974.4	34487.9	56888.3	28653.8	73530.9	36210.3	29679.8	67821.3	61614.7	19963	41581.6	42169.5	32626.2
O15247	CLIC2	Chloride intracellular channel protein 2		909.366	10758.8				3565.94	13213.3	1745.12	2170.82			43.8538	2126.62	7262.27	12773.2		2574.92		2728.69	1967.58	9.06473	2061.94	3927.65	2707.09	5879.21	5779.97	8710.26	4824.66	5143.58	12749.4	5812.64	4135.53	3393.59	22453.3	7892.36	3703.68	4203.75	3059.33	10759.2	4401.98	89862.6	5689.08	6651.19	7109.19	5124.62	6188.62
O15255	RTL8C	CAAX box protein 1	2820.37	262.063	6530.04	12906.3	743.971		1357.38		1319.37	625.125			905.695	1836.03	6843.97	7016.26	5753.57	1663.9	4338.7	2222.18	2716.73		2750.33		2299.88	14120	10344.1		15199.2	14562.1	10485.6	11070.7	5056.29	4048.65	12605.6	7156.36	9224.72	8164.65	33833.1	15338.4	10747.8	10008.6	7478.19	14005.1	10729.3	15296.3	9767.52
O15264	MAPK13	Mitogen-activated protein kinase 13	27663.6	3797.92	28785.9	21779.9	22955.7	28301.5	21314.5	2478.25	12383	8591.2	7582.54	29048.4	10769.5	21910	10879.5	49734.9	7192.46	20428.6	10018.7	41304.9	15848.5	9945.96	42528.3	20563.2	24544	34160.2	44381	44242.3	56826.5	50980.8	41996.6	36616.4	34974.7	33133.8	61090.3	23645	34044.4	31140.4	41855.7	38569.9	57689.3	48569.5	40138.9	26250.6	39131.1	49754.5	34314
O15270	SPTLC2	Serine palmitoyltransferase 2	14169.5	19398.6	9605.27	49384.9	3087.31	53164.6	10818.8	3881.24	2924.95	7538.78		6539.5	38505.6	846.159	14885.9	16446.8	5995.19	10533.1	4939.16	2190.4	4529.2	31687.9	14934.8	1421.31	4478.88	85450.1	91766.3	93253.5	81531.9	82507.2	141302	93975.8	108878	107126	79826	108542	84027.6	86644.3	72685.8	92744.2	84672.9	84283	72210.6	116572	95514.1	86135.1	88128.4
O15287	FANCG	Fanconi anemia group G protein	8639.98	24335.6	12320.1	31646.1	6943.45	96000.8	5946.87	8345.12	4039.61	9348.77	17707.6	13769.7	8433.37	6336.41	8379.55	1453.84	19060.4	2914.94	16772.1	10729.1	7352.13	6956.04	5127.07	4803.79	28352.7	6495.35	8415.77	16005	15112.1	13937.3	6037.63	4977.34	5665.91	5769.56	10719.8	8613.83	11059.5	6630.58	9811.57	21562.2	20214.2	7848.99	11370.7	3130.74	6821.64	7764.56	13061.7
O15294	OGT	UDP-N-acetylglucosamine--peptide N-acetylglucosaminyltransferase 110 kDa subunit	64215.4	136001	59212	160953	59299.2	447459	66540.8	58725.9	75417.6	89745.8	76597.7	100539	106351	104236	75114.3	80442.4	88395.8	76431.7	57906.4	75706	46661.8	64401.5	72301.2	96194.1	86346.1	3.04529e+06	2614021	3393062	2.8343e+06	2607045	2.85045e+06	2.64287e+06	2327715	3.48729e+06	3.04065e+06	2.92399e+06	2960778	2315446	4.39143e+06	2748387	2.8624e+06	3.72272e+06	3.35706e+06	2.16264e+06	2.65738e+06	2549267	3.19147e+06
O15305	PMM2	Phosphomannomutase 2	15238.5	4011.37	4443.12	14566.1	5103.48		3219.64	5414.39	4387	8974.28	13382.4	5855.96	16896.1	6010.62	11685.7	1498.7	7731.34	3125.22	2349.29	5695.16	3490.82	11694.4	12278.4	15898.6	5767.58	15482.6	32307.9	34506.7	19676.6	23402.7	52492	25924.8	28085.4	27959.9	6734.75	39538.3	19848.8	23060.6	21726.2	40875.4	49674.3	11943.8	9165.2	48835.7	21028.4	28106.9	22907.9
O15327	INPP4B	Inositol polyphosphate 4-phosphatase type II										419.296			578.781								198.091			1771.67	656.181	33364.3	53493.9	33350.8	32556.6	28681.7	45657.2	43633.6	26391.1	50889.6	25605.1	48329.5	37350.8	50670.5	41170.2	43376.6	42834.2	54369.9	38547.8	51646.8	36399.2	36160.7	41054.6
O15347	HMGB3	High mobility group protein B3	8105.9	2159.81	4597.51	34905.9	4629.48	13307	2695.45	4401.25	2096.7	5019.9	30707.9	10410.1	9872.14	5823.39	3170.38	2062.06	5248.56	2069.07	4537.87	5560.27	4125.8	4354.38	1711.95	3489.56	4834.09	69251.3	34584.7	38353.8	13776.6	13285.9	137877	95526.1	81342	72627.1	7150.5	99042.3	37352.6	80157.3	45390	83306.8	70311.4	9776.3	81046	36064	61356.7	34159.5	96818.5
O15355	PPM1G	Protein phosphatase 1G	31019.6	9879.68	11411	256237	16489.1	311504	6804.1	13590.5	7270.06	13331.3	16967.7	21083.9	7740.55	12560.2	15341.7	17391.7	6136.44	5918.05	18166.6	16941.8	15020.1	11883.4	6855.15	14269.7	5571.71	238438	210366	60906	94748.9	87394.5	115701	105726	184848	137259	32416.3	220752	159380	267404	120730	171592	182803	102862	224593	263724	142551	162093	280314
O15357	INPPL1	Phosphatidylinositol 3,4,5-trisphosphate 5-phosphatase 2	23828.1	30005.2	39664.5	81543.6	46997	19966.3	29983.6	32125	18505.8	25910.5	9489.29	43124.8	11211.2	19330.3	17914.6	29713.1	32165.3	23299.5	18438.7	35125.3	48235.9	143795	18050.7	18713.3	20437.1	38637.9	29662.4	43488	36991.4	39794.8	24097.2	32848.7	22245	27976.4	47476.2	36005.8	29210.1	39674.7	37480.7	40960.4	34424.8	46199.1	36765.3	32443.6	25157.5	28345.6	32920.9
O15372	EIF3H	Eukaryotic translation initiation factor 3 subunit H	9741.65	21899	7030.33	41260	6874.35		15072.1	9889.01	11093.5	13157.2	13694.2	26991.1	5885.74	19887.4	31528.3	23970.7	11293.2	20483.9	7621.17	4406.91	11978.5	3651.01	13200.3	8098.41	6221.2	26858.4	20174.8	9400.24	19345.8	19774.8	17374.9	16382.1	28189.3	10137.2	7964.98	30098.8	28255.4	49488.3	17799	23253.8	24648.4	11005.4	47455.2	44782.6	24816.2	29526.4	39305.6
O15381	NVL	Nuclear valosin-containing protein-like	29053.3	27911.4	38675.3	119093	41087.5	152678	25634.4	19856.3	22672.2	24661.9	56581.1	48622.8	40733.4	16758.2	18373.4	36566.9	30483.1	19274	45436	58467.1	20441.2	61444.5	17061.8	26170.3	22717	62693.9	77802.3	90862.2	72079.1	74420.1	91930.8	68437.4	78092.5	102474	157841	96055.5	81295.5	110286	84602.1	91716.9	80909.1	123928	69233.5	98267.8	79747.8	63485.4	82581.1
O15382	BCAT2	Branched-chain-amino-acid aminotransferase, mitochondrial		9987.23	608.76	21075.3		2951.31	845.234	7932.77	844.664	6249.52			475.314				1277.62		529.782		899.523		976.33	1458.33	3506.99	5723.94	5170.92	3022.39	3186.25	4387.71	7414.11	3252.48	2809.96	4097.39	5301.35	6575.13	2662.43	4275.44		7673.76	8363.72	3598.38	3994.28	10996.1	2836.22	4302.18	4352.14
O15382-2	BCAT2	Isoform B of Branched-chain-amino-acid aminotransferase, mitochondrial		1047.61	1101.76	17323.8	1413.96		1026.2	2550.45	2400.17	4640.41	4010.84		5161.41	2603.45	1068.97	1304.57	729.307	664.382	566.566	1463.01	2707.74	7353.9	2819.67	3485.9	3277.7	53420.5	33704.6	57653.4	35914.9	31177	52214.1	28396.5	38709.8	32090.9	54155.1	69818.3	40395	39756.1	89953.9	47226.6	65137.8	50236.9	30248.2	74880.8	33842.7	37143.7	42493.9
O15400;O15400-2	STX7	Syntaxin-7;Isoform 2 of Syntaxin-7		5508.71	3036.34				931.189	4555.53	1461.96	2904.2		8058.23	4890.63	10559.5	2470.62	3770.7	1412.1	621.164	1057.07	1915.23	1659.19	5201.84	3590.43	5023.28	3184.5	6793.1	7808.27	8678.87	7585.36	7910.96	29771.3	13561.9	7438.96	7167.97	14473.1	15123.8	11071	8235.62	9339.01	26640.8	16741.3	23605.6	10271.2	22652.5	11967.9	11255	14369.6
O15403	SLC16A6	Monocarboxylate transporter 7	17589.1	47129.2	46010.9		12053.4	81382.6	16887.8	1175.93	22663	7418.82	12795.8	9034.54	28929.2	15525.6	12065.5	33255	22040.9	26227	44236.8	47788.3	14876.6	31653	22726.1	15596.2	5545.09	12415.8	12359	13337.6	26568.4	28184.6	20189.9	21287.6	11318.8	18331.3	21230.6	10531.1	20620.2	19158.7	15448	17404.8	16820.4	7036.53	17455	9383.6	15406.3	21950.8	25508
O15484	CAPN5	Calpain-5	9287.47	8876.25	10950.4	212481	9012.06		10927.9	15890.7	13493.4	16133.6	46027.7	13498.4	5521.27	6534.27	21227.1	9850.84	13467.6	15957.8	8431.78	11651.3	14042.5	20567.4	7134.17	6286.95	9026.24	20477.5	16819.6	12869.4	22936	19550.1	12523.7	11375.7	9739.65	13808.1	18841.4	8877.75	11350.4	10775.4	14233.8	9889.31	14433.5	22013.6	11906.4	9915.19	12352.8	13098.9	9503.17
O15498	YKT6	Synaptobrevin homolog YKT6	37051.5	17205.1	12307.9	558124	9342.93	52629.2	17415	39054.2	15468.7	15850.4	21746.7	58013.5	14456.6	21391.8	122976	6018.86	35559	16788.5	15870.6	28381.2	17173.2	16529.5	10437.3	21957.8	32323.2	21374.5	27307.6	11963.4	14705	12341.9	17357.4	17113.8	30893.7	26735.2	11493.2	16845.1	15545	27991.8	18129.9	19549.2	16660	23154.3	15443.7	28303.5	18958.1	19039.5	12200
O15511	ARPC5	Actin-related protein 2/3 complex subunit 5	2989.83	17141.6	9765.83		7090.66		8073.62	35944.2	15086.3	27777.6	15088.4	35463.8	17291.5	70919.9	36295.6	4597.56	3546.49	6223.46	1908.15	5778.25	9582.6	28463.5	20074.6	41071.8	36715.3	37623.4	50863.4	37595.3	34609.2	31958.9	70350.5	34284	44268.3	38099	29336.6	50930.4	42237.1	41543.8	32865.7	62409.2	39520.3	44598.3	32342.4	31197.5	44104	33564	35641
O15514	POLR2D	DNA-directed RNA polymerase II subunit RPB4		4089.42						1065.09	865.923					2586.51							1805.41		1991.42	1920.88	768.23	10181.3	8379.4		15060.9	14078.4	13057.5	8526.43	10874.2	14061.5	9061.69	10160.1		15221	7745.36	12940.1	11551.5	9679.09	12800.1	7199.76	7982.71	10746.6	9162.19
O15522	NKX2-8	Homeobox protein Nkx-2.8		2287.14			2332.8		2994.05	3199.48	1250.8	1515.37	1443.5	5177.5	2731.77	1547.1	6049.96		2372.1	2034.07	2550.84	915.61	942.012		849.024	1531.23	3284.89	12637.9	12232.4	19104.3	10264.4	10463.3	20867	16884.3	20607	18024.3	14854.3	19759.2	12341.4	17056.6	12117.8	19815.2	17528.8	18896.8	12163.1	13459.3	16209.2	12205.2	14542
O15523;O15523-2	DDX3Y	ATP-dependent RNA helicase DDX3Y;Isoform 2 of ATP-dependent RNA helicase DDX3Y	45155.7	41061.6	15081.1	35303.3	36444.4	1.13161e+06	19083	29024.3	23790.3	38977.2	62011.3	67105.9	48780.8	36990.2	16294.3	48862.5	38193.1	30004	19674.4	20107.9	17141.4	81598.2	34955.1	65206.9	36231.4	31885.7	16681.6	7877.32	18274.5	19135.9	10255.5	15539.4	10965.7	10247.8	9077.74	28679.9	18513.1	13819	22451.8	20526.2	9107.6	23525.5	23714.4	11141.1	10528.8	18691.4	21380.6
O15539	RGS5	Regulator of G-protein signaling 5	57666	59647.6	48714.3	186320	32171	1.34193e+06	31163.2	62022.3	51513	76043.7	55891.5	95212.8	83255.2	56480.3	37074.2	52318.7	40044.6	33869.9	45079.5	60095.3	30751.9	49422.5	29792.6	55965.7	55823	819377	865541	413831	1.08499e+06	891406	991451	541521	645198	767211	2.52958e+06	611483	859545	680611	1.18369e+06	639501	781979	974908	818292	541686	550165	545391	628120
O43143	DHX15	Pre-mRNA-splicing factor ATP-dependent RNA helicase DHX15		5837.36	2185.48	2431.13	1254.45		3536.23	5757.92	5706.84	2535.71	7552.38	7814.39	13745.9	2546.49	1268.03	2355.08	5882.37	1692.08	2020.09	4633.66	4967.29	11037	9917.09	11333.3	2486.35	22417.8	15371.6	4295.48	10738.4	12609	8087.97	14484.7	9330.47	3060.06	9977.77	14410	13122.6	17136.4	18004.4	16519.9	12439.6	10937.6	25319.8	27021.4	16860.6	16325.7	22750.7
O43149	ZZEF1	Zinc finger ZZ-type and EF-hand domain-containing protein 1	27452.7	20900.3	24647.5	40376.2	27544.9	65398.5	18739.2	16639.8	16457.3	31461.9	9678.85	9630.14	28185.5	27438.7	23687.7	31957.9	20730.2	23296.4	24175.9	31422.8	17037.2	23333.3	22885.1	25249.8	25058.1	128936	105546	147352	105325	111192	125995	117224	137648	138502	83300.3	123678	127527	135254	140972	135502	127381	114659	119136	148085	123813	116227	153131
O43155	FLRT2	Leucine-rich repeat transmembrane protein FLRT2	3827.96	8522.89	5749.96	5695.58	2978.73		4658.96	3142.23	2276.77	4672.81	5469.55			2301.36	3178.29	7441.26	4587.22	7558.35	6613.5	6691	2945.51		1570.68	1381.33	4851.09	12619.4	8034.8	12973.8	24643	19606.5	4824.37	5444.13	1957.49	5587.77	9385.05	3683.75	12758.9	5013.03	11270.1	2581.41	7746.14	6323.11	12456.4	3452.65	7904.47	10714.9	4748.88
O43169	CYB5B	Cytochrome b5 type B		994.802					304.016	850.232	823.115					1650.73	736.084						1589.27		678.209	996.164	1715.45	1239.2		2550.45	1745.5	1268.57	2536.39	2010.68	1447.13	1973.88	1233.12	1808.76	1989.55	1277.78	5156.66	3617.95	1544.03	1942.24	3208.76	6177.53	1006.56	1706.52	1360.66
O43174;O43174-2	CYP26A1	Cytochrome P450 26A1;Isoform 2 of Cytochrome P450 26A1	63508.4	73642.8	31673.6	849818	84064	109086	95211.6	71037.7	35333.5	66432.3	185794	191917	56226.9	51645.5	63467.8	66962.4	64855.6	77718.5	36145.1	40505.5	44696.7	81444.6	36631.4	57100.9	67850.9	9245.19		13291	7720.99		15589.2	10293.8	12631.4	12583.5	4500.11	18111.6	8053.05	11891.8	6174.67	21297.7	13489	4924.95	14569	10849.5	14997.6	10617.7	12920.3
O43175	PHGDH	D-3-phosphoglycerate dehydrogenase	21002.5	47604.8	47284.9	48401.8	34773.7	165469	22595.1	76428	46185.7	67825.3	99254.9	72613.9	70837.8	64739.1	35648.9	27786.7	17279.1	24790.4	24116.4	35087	40939.9	70852.4	46567.3	57848.4	55812.1	83528.9	68498.4	38672.9	60963.6	59382.4	65749.4	100783	137892	141506	55404.1	68553.2	102453	150075	32268	59931.7	39922.8	83642.4	189807	206354	110694	38280.2	184177
O43181	NDUFS4	NADH dehydrogenase [ubiquinone] iron-sulfur protein 4, mitochondrial														3232.47	2490.3																		1844.16	1923.76		3031.09				9261.48	2813.91		1002.69		1570.23		812.355
O43194	GPR39	G-protein coupled receptor 39	7850.1	9393.7	9241.16	19431	10225.8	33032	4425.61	5388.62	8255.85	8311.75	21021	11799.3	10526.6	7510.27	7640.29	11394.2	9906.9	7501.82	12280.6	16724.7	6344.75	21952.2	12791.8	5338.36	7006.91	18742.7	14322.6	18701.8	28485.4	72681.8	16767.9	22637.6	12399.3	9437.94	55803.9	8794.23	21387.5	19805.4	124409	8940.79	20617.1	18816.5	18980.5	8281.11	11898.5	16353.6	15677.5
O43236-7	SEPTIN4	Isoform 7 of Septin-4	40593.6	37444.7	15807.9	261259	22202		19942.5	54052.1	22558.7	56956.5	39635.1	62483	30557	41799.7	31390.6	24440.9	26015.3	30947.3	28599.2	51497.2	22789.8	29360.4	45388.5	46990.4	49615.8	28926.8	32738.2	48025.3	36526	45952.7	49017.6	32777.4	42694.4	51630.9	64275.8	37612.5	37637.2	46405.1	53909.3	32311.5	39414.9	57221	49038.7	47056.9	30611.9	38079.4	39988.1
O43237	DYNC1LI2	Cytoplasmic dynein 1 light intermediate chain 2	12200.8	6947.55	9322.27	5208.07	6763.82	1234.32	5394.39	5378.48	6801.6	9126.46	9483.73	6933.43	14525.5	9573.07	12204.2	21775.9	2171.11	7879.25	5823.36	8040.26	2873.03	6611.61	7416.29	6948.38	6139.5	52915.5	54627.7	48364.8	60033.4	56803.3	35757.6	54361.4	41712.8	55651.8	53887.9	50146.8	64735.7	67829.7	55367.8	58867.3	29158.4	53216.4	65232.6	50200.1	42653.7	54445.4	60875.9
O43240	KLK10	Kallikrein-10	3212.22	8370.58	1450.42		1896.32		2418.94	3584.09	1704.35		5638.22		4759.2	3978.49	3851.59	4391.69	3407.65		3156.07		1209.14	4119.41	2901.21	2729.21	2272.61	3754.84	3267.18	6632.64	3607.32	3578.9	11685.3	3478.34	884.069	913.886		2195.05	1752.33	1585.89	6958.56	4167.79	1930.52	3991.99	3112.34	3499.14	2206.79	2054.87	3644.46
O43242	PSMD3	26S proteasome non-ATPase regulatory subunit 3	6638.21	5277.68	8955.11	10438.7	7641.92	16615.4	9166.52	8008.19	11960.7	5288.19	9501.19	11111.1	21946.6	12684.2	12422.6	5908.27	6180.92	5862.95	6018.06	7348.48	14944.3	10927.4	11589.7	13865	8635.57	27663.1	16504.8	10267.2	20814.6	21454.7	15444.2	15915.7	18545.3	15241.8	8782.17	21047.1	19831.8	25612.4	16840.3	18759.4	24465.5	8393.88	26108.4	51194.2	27344.4	24453.7	28886.8
O43252	PAPSS1	Bifunctional 3'-phosphoadenosine 5'-phosphosulfate synthase 1	47317.7	8307.15	23314.4	229255	16968.1	61172.6	13001.5	7382.83	15647.2	7731.38	2098.73	6246.06	18609.3	20603.1	28512.3	71614.5	23148.1	17782.6	22402.5	24260.1	17860.5	27338	17736.1	17854	10151.2	10327.7	3861.81	10585.8	11382.3	10916.7	8613.16	5227.68	5287.43	7022.69	8376.16	7499.56	5597.3	7587.44	6530.97	5923.09	5474.52	6081.86	11034.8	9333.63	5278.94	13091.5	6236.71
O43290	SART1	U4/U6.U5 tri-snRNP-associated protein 1	114836	142597	74441.4	98376.4	99108.4	500452	88640.2	51969.5	107002	78886.9	90238.6	111998	171122	77425.3	76175.8	119455	104108	90328.7	81942.6	141527	66665.1	73994.1	81270.5	75942.5	81967.2	70389.3	51452.4	89125.2	80745.3	71345.2	69505.8	67142.9	64876.2	68029.7	95411	85830.5	69503	66183	106151	86955.2	53493	100330	85022.1	64536	53811.6	63773.5	68268.9
O43294;O43294-2	TGFB1I1	Transforming growth factor beta-1-induced transcript 1 protein;Isoform 2 of Transforming growth factor beta-1-induced transcript 1 protein	30903.8	4527.76	19471.3		12668	136854	11901.8	9040.83	17546.3	15787.2	24903.6	16856.8	36566.3	19439.4	5853.48	27533.4	20576.5	16759.4	30730.6	33970.6	8399.97	44839.4	17268.4	15378.5	18744.7	18693.3	5598.86	35261.7	102488	145554	18908.9	36341.2	35891.9	13761	56994.4	9243.27	48774.7	16642.4	46975.1	10807.1	26186.2	14684.4	20896.5	11575.6	27003.4	57426.9	21087.7
O43295;O43295-2	SRGAP3	SLIT-ROBO Rho GTPase-activating protein 3;Isoform 2 of SLIT-ROBO Rho GTPase-activating protein 3	94785	26533.2	219048	1.05115e+06	46800.4	128336	46878.4	154511	94314.9	138572	503708	441323	367461	45834	263327	420535	112133	280474	122852	86059.4	38122.3	206565	149356	151001	57150.1	36569.6	28925.3	46661	32225.3	30223.1	37852.1	36895.8	26585.7	37309.2	19161.8	33826	31829.5	44942.6	26130	33111.4	30193.1	38684.1	43335.4	24388.6	38439.1	27053.2	47912.9
O43296	ZNF264	Zinc finger protein 264		10303.4	1197.62	4858.07	2533.81		8238.66	4020	5044.22	2868.87				1383.34	6841.78	4074.53	1858.79	5859.65	2742.12	3435.5	5161.09			1871.69	3490.89	13378.8	9392.46	13774.8	12925.6	16066.1	16666.6	16909.1	16147.5	16777	15996.5	15175.9	17329.2	17160.2	12288.4	25660.3	10720.4	7436.14	12166.5	17548	14731.3	20660.2	18422.8
O43301	HSPA12A	Heat shock 70 kDa protein 12A	44150	27688.7	20447.8	59309.1	37275.3	235078	23358	30324.5	14859.9	42488.6	20792		16862.7	13349.2	29821.4	53909.9	68122.8	29037.4	42789.3	38581	26825.3		18051.6	19745.7	17742.2	105284	132587	116945	136459	130802	103912	127437	188515	142253	143894	93955.5	134915	121507	113115	115646	132404	115665	129973	128626	134987	119824	112583
O43347	MSI1	RNA-binding protein Musashi homolog 1	3316.12	9691.04	2841.47	183990	10527.6		4944.12	8830.82	3889.4	1562.68		10730.8	5672.6	5396.78	10058.3	4679.18	10966.8	8836.11	3017.01	3046.07	3750.82	7984.51	6159.09	8097.37	2462.7	14954.6	14654.1	16097	22359.8	21551.2	11056.4	13476.5	11938.7	18744.4	21009.9	10908.7	14332.2	18680.9	17989.1	11481.3	14423	15660.9	14020.6	14544.1	17110.4	13829.7	12464
O43379;O43379-4	WDR62	WD repeat-containing protein 62;Isoform 4 of WD repeat-containing protein 62	211202	287235	111144	701023	308044	84483.5	142214	226534	151918	132067	223516	229001	131548	135610	80520.7	51497.5	151968	122757	232304	208868	144215	206278	288523	165847	242883	36069.3	42222.2	33823.4	48418.1	51320.4	34273.1	32066.2	31277.9	39027.5	40003.8	23668.4	32732.5	37027.6	42208.4	46070.8	30542.3	50100.6	33476.9	26578.2	28774.5	28725.5	33368.1
O43395	PRPF3	U4/U6 small nuclear ribonucleoprotein Prp3	31647.6	5957.89	6554.2	1405.52	19196.8	4981.6	17561.2	8767.32	15470.9	7596.27	192717	24129.2	12785.9	21503.6	18251.3	31638.1	24853.4	27331.2	22045.1	22947.7	16909.7	33593	13249.4	16756.3	10952.7	14633.4	8673.23	7142.23	8271.33	7689.64	9096.22	8375.98	6140.8	6626.21	8921.63	17298.4	7387.58	7689.34	11416	15130.3	8424.88	12953.1	11092.6	6767.28	7533.69	7969.22	9829.81
O43396	TXNL1	Thioredoxin-like protein 1	3587.29	13753.3	6437.84	9033.42	4123.95	6312.99	4712.09	19700	8281.18	10902.5	7709.78	16489.3	19269	14977.1	2875.25	5096.3	5835.67	3923.77	4865.42	6003.91	7919.15	15489.6	10973.8	20546.5	12902.3	93056.2	45933.8	58335.6	43703.4	43217.6	112917	82962.3	57106.3	59137.4	25866.5	79378.4	48739.2	55212.7	50307.7	81797.8	72810.4	70109.6	32401	83947.3	62386.9	68866.8	67012.4
O43414	ERI3	ERI1 exoribonuclease 3	44537.4	13778.2	4726.15	107743	31533.2		3825.27	23090.6	5710.3	12996.8	25113.8	33689.2	8923.76	18118.1	219462	3512.11	11689.4	4215.27	3572.2	4631.57	11980	3444.49	19443.8	10369.5	16726.6	15982.7	13330.5	13084.4	10150.8	10915.6	30813.6	18475.1	21250.5	14821.9	14818.9	23850.6	13401	16775.6	16146.8	16448.9	13466.9	34387.1	15489.9	20275.3	13849.2	15500.7	15010
O43427;O43427-2	FIBP	Acidic fibroblast growth factor intracellular-binding protein;Isoform Short of Acidic fibroblast growth factor intracellular-binding protein	14517.5	10601.3	16931.2	42570.9	19018.8	155809	14817.7	25410.9	17805.3	23595.7	62824.4	75226	29306	30722.9	13902.7	39738.5	16336.3	13356.7	15785	27160.3	10929.5	48574.2	23117.2	26607.4	22397	12757.4	11031.7	16568.1	16877.9	17138.5	10793.1	10879.7	11082.6	15109.5	24395.5	15152.3	12478	12969.5		13389.9	10153.9	18193.9	11876.7	19349.9	11672.9	11268.8	13461
O43432;O43432-3	EIF4G3	Eukaryotic translation initiation factor 4 gamma 3;Isoform 3 of Eukaryotic translation initiation factor 4 gamma 3	9095.06	18979.2	7904.48	15118.3	11676.1		8923.01	16079	8894.21	18243.7	17746.2	18602	9097.62	14686.8	15316.6	11344.3	13025.6	11366.1	13624.1	11982.8	7381.96	12631.6	10285.3	11848.6	9292.95	91693	101377	106067	105383	156251	70530.2	107429	99400.3	76295	129964	104865	100989	83525.9	98558.4	94901.8	78409	81855.1	80359.7	69853.7	81016.6	100960	90565.1
O43447	PPIH	Peptidyl-prolyl cis-trans isomerase H	18980.8	7425.81	3552.01	26132.6	1045.51		2513.83	7473.3	2946.82	4847.41		2918.27	5410.9	7110.73	2194.31	2047.69	3134.11	2061.36	1354.69	3630.87	4830.48	5210.75	6531.81	8419.25	5098.82	7820.9	10447.5	5728.3	2251.15	5042.98	7744.81	8657.88	10889.2	7048.89	2911.02	16477.7	5179.09	5524.36	9163.13	13760.6	8369.62	12558.5	5573.28	18433.9	5793.12	6805.24	12485.6
O43464-3	HTRA2	Isoform 3 of Serine protease HTRA2, mitochondrial	4533.95	3687.38	1975.54	7820.95	10557.3		2218.26	6615.86	3091.6	4140.88	5211.97	12323.6	7017.69	5998.31	5184.19	1466.16	7850.93	3185.55	4130.5	4033.61	4179.87	3890.43	6647.37	5631.92	6282.37	20547.6	18911.3	16568.7	10731.9	12585.9	30789.7	15030.8	32877.9	30289.4	16681.3	28716	18387.3	29766.4	16007.4	20747.5	25707.7	23776.2	23720.4	19718.9	18226	15570.9	23886.8
O43488	AKR7A2	Aflatoxin B1 aldehyde reductase member 2	721.072	3466.38	1904.55	14234.6	932.605		1888.24	3581.7	3590.38	3594.56	3666.91	6670.26	5366.12	2923.28	1326.9	1070.21	848.448	1809.7	1655.15	1751.6	3404.73	4891.26	3409.33	6826.96	3963.21	9401.67	6055.59	11057.5	10028.9	9753.69	24182.8	13177.4	20130.8	15701.8	13662	13428.9	10402.4	16837.8	5851.26	12533.9	13650.4	28327.7	14892.6	20796.3	13697.9	13264.5	14782.3
O43491	EPB41L2	Band 4.1-like protein 2		734.443	17843.7		4051.8		6855.7	4793.29	7251.57	13715.6			11570.7	7079.68		15641.3	12797.2	14390.1	17488.8		4522.92		6834.86	11738.5	5880.38	65220.1	65979.2	41353.6	63686.6	56815.1	47344.7	61756	51732.8	57793.3	58671.3	129884	66042.4	54792.9	83303.5	136577	46067.2	95478.4	69014.3	67546.4	70093	63769.6	71347.8
O43491-4	EPB41L2	Isoform 4 of Band 4.1-like protein 2	5702.49	6817.93	3905.4	12175	3928.25	4121.68	3750.24	8823.34	7321.49	6679.67	5308.51	5813.39	3424.25	8634.5	4479.66	4535.04	3660.4	3637.05	4475.58	3099.8	6839.35	3331.12	4186.15	4320.36	5673.87	53984	44023.2	130584	71143.7	65758.5	133857	104623	144912	130091	149155	212227	100820	154022	123466	272005	55090.9	242754	85324.8	132355	200271	138811	68422.6
O43504	LAMTOR5	Ragulator complex protein LAMTOR5		9160.11	1802.98		400.95		294.408	1842.54	708.866	684.551				8397.73	2373.69				329.513		966.348			1510.7	728.785	5867.33	5563.5	4079.66	4306.38	3962.47	12504	7287.09	7034.44	7104.3	5577.44	12466.3	4306.58	7199.15	4803.21	11590.3	6008.08	12409.9	3159.5	19477.8	5745.82	6874.37	7425.65
O43516;O43516-2;O43516-3	WIPF1	WAS/WASL-interacting protein family member 1;Isoform 2 of WAS/WASL-interacting protein family member 1;Isoform 3 of WAS/WASL-interacting protein family member 1	84252.9	12940.3	124843	40723.1	32030.7	158673	50804.5	9286.69	56860.3	47192.1	39974.8	72748.4	58064.8	62326.9	129246	194868	128557	141349	133201	60592.7	125124	57091.1	56733.9	38850.4	47198.1	51145	61211.8	61482.7	48835.8	57731.3	100444	73530.5	46688.7	73461.9	86933.5	106266	56299.9	65994.3	126885	148964	49943.5	117649	43697.5	65470.9	98380	50963.6	50357.4
O43542	XRCC3	DNA repair protein XRCC3	33411.5	46221.1	39767.3	49286.5	23839.1	20180.6	21540.7	33539.2	24178.9	50863.8	50646.3	39906.8	24431.3	32979.9	25552	49064.3	22298.2	34151.8	36427.3	31915.8	18864.8	40019.3	29868.7	29822.7	37236.9	17947.6	8217.15	14910.8	8517.79	16605.1	35287.2	18187.2	11874.1	19078.9	21351.5	20579.3	14393.9	10690.3	40070.9	24142.3	17279.3	49731	19475.7	19819	15135.7	13477	34780.2
O43583	DENR	Density-regulated protein	7292.59	19661.2	11730.8		2832.44		3670.79	17780.1	7428.47	9633.38	7500.87	9148.19	7542.72	20700.4	15963.5		4328.94	8175.57	6250.2	8506.11	12383.6	14158.4	7658.21	13534.4	14773.5	12860.3	15436.9	12172.9	9389.35	9490.23	18635.7	13738.8	17249.2	20381.6	10736.4	17099.7	11834.8	18607	8308.45	17830.4	15721.1	11830.3	15365.8	7911.61	13340.4	12197.8	16695.2
O43592	XPOT	Exportin-T	22586.1	13128.1	5953.1		7728.09		4151.78	2627.54	27166.7	5972.6	191848	90939.8	52540.3	74332.9	4434.55	5576.03	45427	6189	34709.3	67071.3	13566.3	61716.6	75667.3	38628.7	19066.7	60849.9	68863.8	34074.1	20166.8	28591.8	36488.4	31577.9	106497	105618	48988.7	50010.1	45290.4	147964	31858.5	34223.6	55323	24227.9	70603.8	97246.8	36505.7	42887	83592.8
O43598	DNPH1	2'-deoxynucleoside 5'-phosphate N-hydrolase 1	992.645	2903.44	2772.5		1826.64		2669.19	4900.53	4062.12	2378.9				3046.74		1015.6	2288.36	2293.42	2027.7	731.495	4468.97		980.34	3840.05	3864.46	30570.8	26541.7	30295.4	25252.3	27246.8	50681.3	33279.3	48154	46940.9	36158.7	42158.1	36551.7	38100.1	28771.1	43202.2	48733.2	36660.5	30183.3	65572.6	34786.5	34342.7	49621.9
O43602;O43602-2	DCX	Neuronal migration protein doublecortin;Isoform 2 of Neuronal migration protein doublecortin	16700.7	52969.3	76830.1		34633.7		25636.9	30985.3	19721.5	10017.1	13157.4	3244.67	28176.3	12218.2	29703.9	48444.8	66297.8	32228.3	73664.2	92900.8	20089.6	18294.8	17922.4	16029.8	14483.2	9306.54	4031.46	10963.9	25851.2	9005.5	4867.65	6147.99	5500.07	9456.26	4793.49	5824.16	11411.5	7917.36	4466.59	8784.21	8440.36	19630.2	13075.3	2843.83	7064.44	6708.19	5955.55
O43615	TIMM44	Mitochondrial import inner membrane translocase subunit TIM44	66922.1	76192.6	39556.7	228416	44099.2		80694	54955.3	39593.8	51869.4	60376.8	54582.9	32384.5	15527.5	97986.5	50780.7	63019	103511	68469.4	52721.4	34588.3	26583.3	44019.5	41611.7	44822.3	4771.27	7033.77	8434.25	6796.91	9607.11	5132.43	4180.81	4547.98	6611.74	6960.56	4518.34	4292.52	4318.23	11220.2	6207.85	6305.7	10374	5581.2	5557.69	4590.07	5086.45	4972.67
O43617	TRAPPC3	Trafficking protein particle complex subunit 3	2990.81	3329.67	2162.74	34298.6	6023.54		2829.85	3036.79	1576.21	2134.74	5608.99		3376.21	1746.44	2836.23	3806.54	4180.56	2111.8	2205.67	1449.45	1766.9		3192.34	1850.51	3144.87	93775	85278.6	66604.5	66625.1	58150.5	109555	55740.4	90263	98954	58302.3	82311.5	75027.8	75802.7	60557.8	81511.6	94785.8	60655.6	81268.1	99428.4	61789.9	80304.6	82760.8
O43633	CHMP2A	Charged multivesicular body protein 2a	11534	13048.1	8643.19	24944.5	21131	115826	9419.74	8580.07	6737.64	12297.2	24454.2	36376.6	9112.31	13032	11632.9	13521.5	28872	9571.67	9549.21	22209.4	5975.26	13220.2	7939.34	9322.85	13078	16979.1	16794.4	17023.4	14746.1	16197.9	22238.3	20586.3	25216.2	22168.4	10908.4	26036	16816.3	25603.5	12589.5	34257.2	19065.3	17939.5	10013.3	6857.7	28082.8	17106.8	23347.9
O43639	NCK2	Cytoplasmic protein NCK2	27461.5	22118.1	39482.5	154868	17834.8		24854.5	26443.2	16831.2	18346.3	32336.2	26770.5	20855.1	21758.1	15277.8	18780.4	20458.3	24354.3	25586.5	23593.7	16138.5	12795.2	30498.4	22643.3	23294.1	6682.06	7801.83	14747	13782.1	11205.2	6301.62	6479.37	4928.64	7451.27	12101.1	11559.7	6222.49	3837.98	10531.9	6610.23	6616.41	9336.75	8309.25	4351.41	8214.24	8120.83	6861.02
O43653	PSCA	Prostate stem cell antigen	530163	442333	205041	588405	694134	1.01101e+06	931689	39080.5	289508	562696	887823	829117	371414	364167	579094	443865	757001	750999	352545	310027	236946	195506	63360.3	270668	434793	15532.4	5017.84	3873.25	10450	1898.53	7215	13486.9	12074.8	13962.8	11402.1	10075.2	1625.23	10325	13038.9	4981.99	12270.1		15686.2	9295.24	13451.8	14150.1	1785.34
O43657	TSPAN6	Tetraspanin-6	358.407	4353.01	1409.37	2052.54					1281.3					123837	121928			180.313	417.294		1175.02	5047.78	366.309	5009.14		5176.49	3202.57	12532.8	8477.91	9545.22	4625.88	4261.29	7435.5	3205.75		3917.53	9593.92	6250.35		7374.9	2457.21		7014.87	8879.46	9222.49	5994.15	9702.6
O43660;O43660-2	PLRG1	Pleiotropic regulator 1;Isoform 2 of Pleiotropic regulator 1	10681.7	7047.92	22011.3	20765.4	63384.5		9368.64	3659.02	2397.02	5208.15	9245.22	12220.7	2658.14	1478.96	6715.1	10650	2286.32	7758.9	5301.14	15330.5	8903.08	10691.8	4878.3	3254.69	3000.51	12501.3	8939.16	15070.9	9408.15	11901.4	14837.5	18489.6	9254.48	9009.38	12891.1	26157.6	9260.01	15048.1	6749.91	15894	14032.4	14672.9	23063.2	6079.34	10741	13116.3	15873.1
O43681	GET3	ATPase GET3	3685.69	3559.61	1954.58		1581.85		2582.08	5339.22	5017.51	4623.94	2472.84	3826.66	5722.18	3090.41	6268.85	4131.07	2326.28	2233.86	2534.8	1718.51	4348.11	5013.2	5991.91	9357.09	4135.38	44269.4	30298.4	15908.6	25513	24087.9	16916.5	25574.3	21597.7	18005.2	21627.5	25402.9	26555.9	21223.5	24040.9	20532	19428	20686.7	19090.2	55694.7	34336.5	29301.9	29898.5
O43707	ACTN4	Alpha-actinin-4	3410.89	69479.8	12078	9185.06	9585.29	22987.1	9009.04	55297.8	15608.2	21856	19828.3	27481.3	14871.2	14307.2	10582.3	2846.78	4252.7	7248.15	4561.49	9495.14	16260.9	11887.8	25789.9	26985.1	47912.7	107365	164529	54310	71158.2	75078	218816	117291	132753	97745.5	138325	191816	113145	157021	57214.1	114643	115679	224132	109699	294440	112922	90547.3	131931
O43708	GSTZ1	Maleylacetoacetate isomerase	20808.2	2969.09	9450.01		2423.82	71161.9	4343.47	6634.98	5074.78	16055.3	9607.02	12958.7	11339.2	5504.41	5829.65	5436	7761.03	8528.08	4341.49	12002.8	7695.02	22376.8	11734.3	7848.95	9132.82	56447.3	43682.8	81157.6	60668.2	113329	43336.4	44498.8	26760.2	36413.1	38952.5	73166.5	45117.3	32485.2	60327.1	30130.2	76840.8	34474.1	45515.9	88376.1	60686	85234.3	52508.9
O43715	TRIAP1	TP53-regulated inhibitor of apoptosis 1	917.18	275.01	945.652		4019.31				1971.45					11920.7	18193.7				2111.99							4406.43	5262.29	7282.27	8146.87	4724.66	9924.44	8319.99	7925.23	8259.24	10187.8	9313.17	4022.09	9379.49	8283.72	10643.1	6217.36	6226.96	5081.87	9934.93	5222.31	6574.91	6491.18
O43719	HTATSF1	HIV Tat-specific factor 1	3351.22	4561.39	7283.12	4906.28	6007.08		1959.54	5783.12	5273.86	4350.35			282.36	12229.1	2796.05	3601.58	3628.15	3071.32	3764.8	1615.18	5048.99		9849.06	13725.2	6151.64	4595.79	7442.18	1626.2	5052.34	3719.1	8523.98	2662.66	4136.03	2451.78	5021.13	8638.21	4524.31	8967.06	3269.11	7036.44	6834.84	7519.48	9641.32	9811.03	2463.23	4560.4	7062.06
O43752	STX6	Syntaxin-6	5978.55	11124.6	5788.11	35936.5	5392.12	89224.8	5005.73	5567.71	3486.12	5305.85	6624.99		10432.3	7226.18	6485.81	11564		4618.63	6377.36	5255.16	2495.42	6562.62	9475.92	15474.2	4430	739807	652536	935117	839579	789537	1.00762e+06	764702	756608	658668	985186	768836	678512	607683	789807	702646	892655	994663	782534	940139	868851	659655	829606
O43759;O43759-2	SYNGR1	Synaptogyrin-1;Isoform 1B of Synaptogyrin-1	20651	2715.44			29000.4	6089.08	7486.85	7735.21	380.449	817.174		6313.24			4873.06			11352.8	22005.3	18097.6	9344.3		2148.35	1047.52	2291.21	5910.73	947.96				9419.56	2513.83	3884.58	2451.16		2234.67				2992.4	2790.97		1706.8	1902.07	1940.68
O43760;O43760-2	SYNGR2	Synaptogyrin-2;Isoform 2 of Synaptogyrin-2			1642.17		2316.07		2962.33		2606.14				4664.17						13790.2	1761.06	4845.5		2603.54	1944.48		10681.5	25323.2	15144.6	24567.2	19165.3	10397.5	10812.9	7935.03	8417.12	4978.08	11281.1	18534.9	18767.8	10578.3	9401.03	22353.8	9168.87	18515.8	65645.7	10404.4	27950	12650.9
O43761	SYNGR3	Synaptogyrin-3	90337.1	7022.09	107390	12961.1	56789.9	222522	59590.6	51368.9	85665.9	94619.9		131607	147352	81671.5	74867.1	175624	61912.2	25668.2	71632.9	140004	62460.3	68289.1	139514	64074.3	70014.9	8238.08	7876.48	10624.7	13660.6	19424.7	4366.51	5900.84	6449.49	6090.98	15854.8	10448.8	10490.9	9858	19234	6052.04	11053.1	2189.5	13021.3	6514.71	8992.88	4832.11	11553.6
O43765	SGTA	Small glutamine-rich tetratricopeptide repeat-containing protein alpha	1120.13	6048.36	1062.52		2496.58		1239.09	2987.97	3450.02	1834.22	744.162	4406.42	3939.79	7447.19	2710.43	1450.98	2152.45	1341.09	1516.48	547.56	2757.77	4035.13	2768.62	6086.27	2301.34	37868.4	21507.4	8865.63	14820	13862.1	19579.4	21184.4	26709.5	22922	7772.82	24969.1	23936.9	23808.9	15256.3	23644.8	20120.3	12446.8	24077.9	42909.3	24859.6	18758.1	37618.4
O43776	NARS1	Asparagine--tRNA ligase, cytoplasmic		10349.3	2416.03		1883.13		4267.76	11562.7	8188.02	7272.01	6498.99	11627.8	12432.6	12224.9	4285.88	1538.8	1246.18	2235.66	893.451	2795.28	7599.41	9401.49	8157.11	15551.4	9892.32	100057	48033.3	40483.2	25003.3	23826.9	77981.5	64589	65510.4	64056.8	17503.3	82348.3	50535.3	71153	36464	65658.9	60331.2	42543.1	42731.8	69805.3	44669.5	39889.7	70644.6
O43809	NUDT21	Cleavage and polyadenylation specificity factor subunit 5		22222.1	2839.05		1148.47		2569.76	7261.75	8369.7	3140.04		10301.1	1517.56	63911.8	3588.52		3037.19	1085.45	707.878	1756.25	7091.97	9770.7	14528.5	16189.5	3645.28	56433.4	50111.2	34810.2	37293.1	34106.1	93101.2	74832	107669	74631	36032	154132	45586.1	129841	29401	70753.3	80329.6	79049.2	105226	88483.8	53168.5	50816.6	60409.7
O43813	LANCL1	Glutathione S-transferase LANCL1	2103.78	10995.8	3851.59		2494.85		3727.7	20079.1	7527.01	13300	13495.5	15695	7326.24	8338.28	777.154	2394.48	1654.33	3431.67	2608.49	4488.49	7264.11	10623.6	6550.92	12630.9	14923.2	23490.9	16025.4	16796	21891.2	23965.1	34798.3	20934.6	31609.1	23283	40230.4	23555.4	17167.2	23743.4	15759.8	14288.4	17061.9	52082.2	26091.5	7219.41	21350.8	28198.5	25723.4
O43818	RRP9	U3 small nucleolar RNA-interacting protein 2	14060.4	48768.7	5334.02	442631	18280.2		29819.9	22221.4	13517.2	561.94	5011.64	13051.1	6894.02	14801	16067.9	14394.7	11402.5	32863.2	9259.16	7579.65	9371.51		6261.32	12044	13090.4	3599.74	2405.48	8739.03	1153.17	1344.98	2996.16	2543.85	2157.7	3897.69		5805.7	2758.02	3787.65	3058.98	4531.2	4606.43	2876.32	5012.79	2528.31	3437.74	1271.24	3621.26
O43825	B3GALT2	Beta-1,3-galactosyltransferase 2	7853.23	12569	3320.81	29994.3	7899.5		9334.02	5498.62	6710.56	6030.11	4022.94	2501.61	5978.7	8199.72	6619.66	8188.98	3527.11	14625.3	5126.16	6190.95	4621.43		8363.17	6058.53	4204.55	25404.3	9609.87	36072.4	27052.1	41670.3	16417.7	26218.4	32454.5	16950.8	64054.2	11788.9	29233.3	14469.9	22618	18706.6	31217.1	18500.7	26170.5	13202.2	26347.7	23956	25240.1
O43826;O43826-2	SLC37A4	Glucose-6-phosphate exchanger SLC37A4;Isoform 2 of Glucose-6-phosphate exchanger SLC37A4		4255.03	133444		79684.5	999390	4765.89	8497.19						3514.01		41015.9	22080.6	4246.63		277981	58047					17931.6	12476.1	27709	30731.8	26025.6	10878	18606.2	11599.6	18048.8	17356.7	10848.5	18641	12982.5	18729.9	34123.3	18638.6	24727.1	11848.6	9108.06	14094.2	18241.2	9714.25
O43837	IDH3B	Isocitrate dehydrogenase [NAD] subunit beta, mitochondrial	5157.16	9709.09	4296.97	22925.5	6076.95	2255.44	5246.47	5407.5	4414.85	6489.36			11222.6	6979.31	8892.95	7031.26	4606.04	4707.99	5785.69	4100.93	4910.53	6863.74	2412.1	3797.4	6311.54	29396.6	52841.1	46969.5	41348.6	41214.8	43791.7	28373.4	48087.6	47269.7	36747.6	44112.6	35382.3	45040.8	101062	51716	44095.9	71849.5	36350.8	57025.1	28690.9	33305.4	48584.8
O43865	AHCYL1	S-adenosylhomocysteine hydrolase-like protein 1	5538.85	3160.07	3988.05		3448.85	7685.1	4734.87	10312.4	12685.4	6966.89	6157.12	10795.6	8936.21	8951.67	8616.68	4476.25	4480.63	2669.17	3882.63	3185.71	11352.8	7695.91	9421.18	10617.7	8423.26	32853.8	32693	29155.1	39165	38720.5	47419.9	45303.3	50475	48688	33288.2	57498.9	36336.7	50871.7	32652.6	51987.2	58459.2	41441	29670.3	44272.7	53242.4	45729.8	53151.4
O43866	CD5L	CD5 antigen-like	14311.8	23620.9	7103.8	9583.02	10031.3	32559.8	9576.88	1807.36	37121.5	3889.36	6427.4	6208.36	4243.67	4250.48	26522.4	15589.9	9378.79	5281.27	6270	6505.67	30666	6672.88	7803.04	3112.77	1375.63	10041.6	23225.4	9927.18	27030.5	23760.8	6428.79	9507.6	4715.21	6226.18	20614.9	4558.74	8583.53	3587.71	32732.7	5888.36	8917.51	2019.67	10456.5	1957.16	15984	8618.42	8809.12
O43920	NDUFS5	NADH dehydrogenase [ubiquinone] iron-sulfur protein 5			4865.59					2980.54		3458.22			1760.81					2319.64	4290.1	2912.08			815.842		197.783	6850.86	5738.97	6280.3	5080.7	7032.33	8843.73	7849.6	5729.59	2274.56	4158.38	12475.1	7917.79	8648.95	9037.25	20380.2	8031.07	16909.1	8455.67	5914.56	5676.64	7665.75	9299.09
O43924	PDE6D	Retinal rod rhodopsin-sensitive cGMP 3',5'-cyclic phosphodiesterase subunit delta	1377.21	8536.24	1019.39				699.748	3049.22	1701.51	1332.56			1715.73	5285.61	1375.02	505.481		697.482		1530.06	2270.7	1721.22	1532.69	3233.71	2829.98	7312.55	4265.1	2854.41	1993.41	3750.63	7262.31	4917.09	8792.26	8186.49	3252.83	6337.62	5926.6	7583.22	4229.7	6607.84	3813.54	10004.2	3195.83	5561.15	4182.63	4710.33	4191.75
O60216	RAD21	Double-strand-break repair protein rad21 homolog	47848.1	3628.24	62360.7	13593.7	22814.5	66093.9	27064.5	1275.29	37966.5	5580.18	35797	24695.3	51208.5	30145.4	23945.4	78719.5	57703.7	35981.7	79583.1	46617	46683.8	29052.1	57390	29816.5	24132.9	25382.8	12639.9	36840	28050.1	28818.4	20864.4	21346.7	13831.3	18365.9	22392.5	24652.5	20448.4	21562.3	22098	20216	15075.7	31046.7	43917.4	19207.8	18326.4	17140.5	17740.5
O60231	DHX16	Pre-mRNA-splicing factor ATP-dependent RNA helicase DHX16	6019.63	9075.5	1716.45	49251.1	4183.82		9690.61	6666.48	3864.56	4306.03	19693.4	11292.2	8340.92	7958.56	11325	11617.8	4046.06	7937.8	9324.41	4481.08	4195.76	6030.73	5689.79	6430.66	5250.06	11331.5	5249.49	11622.6	16889.8	11787.5	9452.58	14825.6	7528.88	11818.7	20804.2	10704.2	10331.3	7404.15	22520.3	12107.8	12476.2	12246.2	13074.2	7396.19	10867.9	11010.1	16231.8
O60232	ZNRD2	Protein ZNRD2	7778.78	4906.28	13088.7	7454.7	4435.51		3916.47	4686.47	4796.69	5027.93	10194.8	3971.38	7087.2	5275.71	3522.19	9590.03	5926.14	4602.61	9373.7	10126.7	5284.74	10162.7	6755.81	4442.68	6389.78	2934.4	5037.83	3805.61	2641.49	3132.22	1705.27	1628.43	813.579	3660.74	3660.27	1676.99	2902.95	435.83		3516.65	2398.42	5097.94	2674.14	1490.86	1002.54	4328.27	2468.36
O60234	GMFG	Glia maturation factor gamma	806.188	3962.67	8108.73		2030.77			2694.73	1719.9			1112.28		2016.54		1526.79		1737	1419.45	3014.56	1386.27		779.675	2393.41	1453.9	16014.1	25613.9	27044.9	28366.4	22993.7	33534.4	23569.9	27799.9	24163	11614.9	49765.2	25949.3	21315.5	28162	31631.9	24814.5	29346	16655.5	44837.8	25777.8	16598.1	16430.1
O60237;O60237-6	PPP1R12B	Protein phosphatase 1 regulatory subunit 12B;Isoform 6 of Protein phosphatase 1 regulatory subunit 12B	2099.58	3019.05		13224.5	1197.62		1827.49	2509.38	2125.43	2684.42	1337.11	2007.14	4792.71	13184.5	3528.23	838.431		2027.57	1152.66		1474.69	5584.67	1767.64	1857.56	2582.91	10375.3	21023.6	19020.6	19840.9	17623.5	10345.8	14154.2	10215.1	17611	24004.9	10591.1	13943.9	15275.1	18493.6	16591.5	10523.9	14080.7	12083.1	14495.8	14943	14583	12687.9
O60238;O60238-2	BNIP3L	BCL2/adenovirus E1B 19 kDa protein-interacting protein 3-like;Isoform 2 of BCL2/adenovirus E1B 19 kDa protein-interacting protein 3-like														1197.08												3914.41	1880.69	3580.2	2547.53	2006.47	3737.33	3667.51	3086.79	4512.06	2247.31	5092.75	2754.04	2766.08	2417.52	4550.08	3729.66	4811.33	3095.65	6161.66	4625.99	3678.35	4792.07
O60242	ADGRB3	Adhesion G protein-coupled receptor B3	12715.3	2749.88	18743.2	5799.28	3722.72	353763	6151.03	7831.08	8723.57	5713.17	131566	250543	33096.2	11028.8	5758.52	77540.4	7091.56	5241.11	8112.62	13822.2	10262.6	7594.76	39802.4	7975.59	6039.82	13818.2	11776.9	15339.6	18603.2	13716.6	9857.6	10392.6	7457.69	15752.8	20593.4	11287.4	14740.7	14377	9016.76	19505.5	14891.7	19914.8	14015.3	12135.8	12596.4	10375.7	15273.5
O60245;O60245-2	PCDH7	Protocadherin-7;Isoform B of Protocadherin-7		1090.63																				1.8652				36364.9	31369.7	41582.9	43665.7	42152.5	44110.4	38156.2	35430.3	35575.6	40487.8	32377.8	32045.3	35794.6	41868.1	55043.2	59227.1	49835.9	35168.6	48878.1	40365.8	38285.9	40557.2
O60264	SMARCA5	SWI/SNF-related matrix-associated actin-dependent regulator of chromatin subfamily A member 5	1.58173e+06	330119	1.87694e+06	208525	1.22304e+06	2.97538e+06	790910	366393	936993	702797	407423	239205	496931	599776	1.30614e+06	875215	1.6235e+06	969804	1.76068e+06	2116791	650071	340585	705331	529401	518909	66878.1	34659.1	37128.4	44812.8	32616.7	36784.3	34877.8	30718.6	32933.9	64481.5	61175.9	41532.3	38858.6	49489.6	55013.6	39124.4	55145	51979.4	38123	35962.8	39703.5	63470.5
O60282	KIF5C	Kinesin heavy chain isoform 5C	10387.6	10609.2	5968.24	84297.6	13661.1	30631.3	12530.7	9753.71	5264.33	14975.5	20232.4	18776.3	5101.13	11952.3	16229.9	14791.2	13695.7	13118.5	8322.87	6249.89	6608.3	11548.2	5627.97	8948.76	9380.1	29339.8	37977	38933.4	40945.8	42173.8	32033.8	29067.6	29360.3	31035.6	35364.8	27839.4	33010	29555.3	37201.2	30251	32318.2	26153.4	30114.6	35993.5	28322.6	38131.3	36542.1
O60285	NUAK1	NUAK family SNF1-like kinase 1	32536.7	217930	18314.8	85990.3	20268.5	14342.6	23106.2	27304.4	24201.9	22695.5	7634.63	17615.9	14497.1	26061.4	52912.3	26855.6	57486.6	18523.3	41060.6	18509.7	32063.3	6211.8	12124.5	10509.1	19277.6	31900.3	18159.7	24774	33807	39570.2	32688.2	24920.4	26017.2	29975.3	50353	25281.6	21439	24300	25946	29377.2	20900.2	37091.3	22320.2	9835.4	22110.9	20919.3	23842.6
O60290	ZNF862	Zinc finger protein 862	1965.24	5816.7	261.689	2987.9	955.48	1.60544e+06	423.553	6442.8	700.753	4638.08			11.5499	368.703	1102.62			263.118		1224.89	790.998	13.5365	1741.08	3195.61	5535.24	194721	186385	147569	171122	190540	181876	151142	214774	178581	259802	226770	213080	197774	298208	256259	166364	386243	236767	203200	162087	191746	238885
O60292	SIPA1L3	Signal-induced proliferation-associated 1-like protein 3	2675.82	4059.98	4349.12	6338.35	3175.07	12618.1	2154.02	3224.97	2847.27	3059.48	5262.29	5143.81	4121.34	5154.65	3899.95	4927.9	2876.97	3343.39	4224.39	3661.4	2920.84	5626.63	4252.67	3593.77	3363.56	34288.6	36674.4	46165	31133.9	42411.2	40114.8	37255.1	40087.4	33970.2	48025.1	45994.2	39131.1	36404.8	41211.4	61538.3	44160.2	65642.4	39911.4	32733.9	38118.2	31654.3	46618.1
O60306	AQR	RNA helicase aquarius	435998	138974	402057	133222	129246	462312	224176	108445	358702	382568	931360	471174	335337	246670	20839.5	507666	187465	299018	390951	235612	123536		398645	125597	404230	1348.94																	3536.03
O60307	MAST3	Microtubule-associated serine/threonine-protein kinase 3	136267	219193	88845.5	965551	73123.6	47188.7	114032	41881.7	104896	87118.3	146648	102207	121955	169162	44286.6	157537	130654	128406	111014	83408.4	64864.2	23250	71657.1	90906.2	92915.4	138942	184290	108985	178262	192100	113650	124737	167130	138099	286030	125583	153805	111679	133660	189337	181740	156669	187053	115235	152909	143185	126764
O60313;O60313-2	OPA1	Dynamin-like 120 kDa protein, mitochondrial;Isoform 2 of Dynamin-like 120 kDa protein, mitochondrial	88596.9	52711.5	39183.3	454559	81191.7	166135	49583.9	50692.9	47851.6	46332.4	67176.4	83150.7	40597.6	46355.5	38718.7	55453.4	67072.5	51446.5	56721.7	67977.7	46193.5	60564.1	42724.8	37168.3	46810.5	98063.2	105402	110453	98066.6	104047	98453.9	110822	96861	109915	140945	104913	108033	104404	155334	123040	102850	104408	99393.8	80907.8	100554	92222.7	114250
O60437	PPL	Periplakin	944989	1.40779e+06	1.09671e+06	12165718	527561	2.28183e+06	1.05336e+06	1.33487e+06	969874	908406	783362	921434	1393453	1.42277e+06	724837	1.20623e+06	699522	1.01205e+06	935199	692419	984358	1320344	1.20334e+06	1.27521e+06	899595	190966	154212	249014	168536	167803	163916	214224	108411	176191	207862	249862	221786	168552	168672	224504	133119	233855	279330	261866	162766	162319	165983
O60443	GSDME	Gasdermin-E		1224.27			1698.33		1290.3	6072.27	707.366	5037.45			2455.41	1946							1080.91	1247.84	1967.38	8131.65	5944	82765	68964.7	71314.4	98892.3	86877.8	66771.9	55319	57482	63383.4	89814.4	48208.2	60151.7	63115.6	77666.2	36661	39333.3	145967	67326	59734.5	44848.6	59067.6	69987.1
O60486	PLXNC1	Plexin-C1	16111.1	18763	10518.9	322418	21779.9	91965.1	10873.6	3070.92	11992.8		22036.2	13916.5	12554.7	23641.9	17639.2	13941.1	12488	12588.3	20330.8	12367.3	6011.36	9247.3	5092.89	3000.52	10938.2	34767.1	47273.8	28482	31255.9	25324.9	35419.9	33439.5	18416.5	30311.7	37454.1	45531.3	38086.7	37400.8	42727.1	45387	32597.4	67222	21652	37441.1	32105	28231.5	37044.8
O60488;O60488-2	ACSL4	Long-chain-fatty-acid--CoA ligase 4;Isoform Short of Long-chain-fatty-acid--CoA ligase 4	145582	290877	117426	176055	140224	785053	162491	242485	184190	162401	362288	308265	214011	153195	91891.7	121337	140052	159987	161610	133626	192227	187989	103564	156758	173883	65290	51230.7	74380.9	82611.2	82389.3	67205.3	47758.4	44753.2	51253.9	56956.8	74809.9	61068.9	50000.5	69360.3	85573.5	55411.8	35343.7	92680.1	47375.9	59260.6	90505.9	52642.5
O60493	SNX3	Sorting nexin-3		280.456	1376.17		1488.29		844.909	15914.7	3307.49	9940.13	5405.52	8731.2	10118.1	8011.46	635.268	567.544	575.98	1503.48	917.157	1122.76	2222.27	13127.7	5804.21	16794	8613.08	15591.9	28880.2	5111.92	10537	10150.7	6133.22	8300.03	4338.15	1509.25	18756.7	25642.8	6386.98	3878.04	19689.8	22106.6	2764.08	57532.4	8512.99	3887.67	7658.16	9985.33	13473.5
O60494	CUBN	Cubilin	28287.9	16710.9	25064.6	35183.9	27794.3	57188.2	11855.2	10125.2	15519.3	16679.7	22256.5	33090.4	28010.3	7764.67	8649.26	7896.76	43587.5	12708.7	17185	24697.8	17507.1	34361.5	18015.3	16328.4	19181	22897.9	20576.5	22888.8	21683.4	21985.4	19155.3	25340.4	17769.7	21420	19974.7	23539.3	19295.3	16851.1	19647	19933.4	22731	31271.9	24431.1	24373	19336	19769	17795.2
O60496	DOK2	Docking protein 2	1407.1	16575.1	4201.87	304052	3927.64		8332.32	16876.9	3075.59	17024.2	4483.64	4913.71	6268.98	9974.12	8795.65	4575.16	5911.02	7130.9	6628.33	8909.07	3717.09	8339.93	6258.61	18939.7	11037.1	24291.7	28458.9	25119.4	38426.6	11482.7	11138.4	20936.6	13162.3	17245.7	35310	11249	21828.3	8317.97	24567.7	10290.1	18616.6	19454.9	16479.1	15649.5	24380.3	19273.4	12878.3
O60504	SORBS3	Vinexin	10539.1	28838.3	14897	39323.3	6177.63	38379.8	8808.26	7811.09	7051.36	7449.11	9100.22	23539.9	8341.36	9851.65	8607.61	23544.6	14899.7	8306.08	20726.1	10736.1	9488.24	22740	10421.3	6239.17	9468.62	412842	237129	570166	1.04694e+06	1063872	259712	298665	298062	343090	1.15124e+06	307839	285474	274709	354666	199443	309890	2.35267e+06	381600	152219	251378	401333	258559
O60508	CDC40	Pre-mRNA-processing factor 17	7799.35	10657.6	1859.38	35762.7	4671.64	1584.06	3895.48	7172.61	3954.83	5197	6294.84	10144.1	4933.84	7427.85	3553.48	3177.96	4059.41	4091.69	3872.67	3089.86	4081.72	3055.92	5205.99	5393.19	4748.88	28506.1	32221	44274.2	44338.8	53747.3	38639	42607.6	54030	48697.2	68544	51406.4	53238.2	21532	28162.2	43385.6	43475.1	52846.7	38988.9	47794.3	41438.8	41205.5	27333.2
O60518	RANBP6	Ran-binding protein 6	69769.5	23157.2	20520.7	305008	38151.1	12075.6	29482	35725.7	18545.5	33959.2	2090.88	17069	22983.9	78989.1	60747.9	26329.4	35003.4	28556.3	8288.04	51150.1	25352.5	12104.7	28613.2	27735	17809	29266.5	25945.5	34946.6	29712.7	26390.3	44576.8	28461	37238.2	37657	20270.2	48739.5	32888.8	37277.4	28352.5	40857.3	33599.7	25979.8	36931.2	44598.2	32913.7	28003.7	40795.6
O60563	CCNT1	Cyclin-T1	3983.72	1267.47	11346.2	37681.1	2812.66		2755.95	662.034	2492.38	1099.98		7971.68	3006.6	7579.85	10551.6	4992.92	3196.98	3842.93		9217.17	1690.16		6886.06	4330.39	2459.61	644059	310638	518437	959506	1052714	320282	416440	728508	618718	290810	614968	475076	540960	912610	505867	512353	220645	710714	207103	471183	476812	339449
O60568	PLOD3	Multifunctional procollagen lysine hydroxylase and glycosyltransferase LH3		290.804							1115.43												380.066					5794.96	7404.43	9735.43	6711.45	11369.6	5261.21	6407.24	3658.34	3388.86	4458.21	6400.67	3586.84	3504.34	4743.82	10530.6	12274	6975.45	9604.41	3267.91	5410.05	4039.74	8019.7
O60583;O60583-2	CCNT2	Cyclin-T2;Isoform 2 of Cyclin-T2	9223.8	5323.82	3093.53	78075.6	5928.13	17966.5	7049.24	14457.7	6087.63	5987.4	13849.2	9789.4	6259.95	14494.8	4423.7	7418.19	4657.44	9612.92	2643.98	4146.75	3572.83	6060.82	7897.87	12958.7	7053.94	48922.8	45875.7	89313	52906.2	55409.2	89020.1	67381.6	77586.4	78765.1	66539	58024.8	69567.5	73846.6	62710.3	77519.7	72697.1	61862.7	65486.9	59250.2	72239.5	40637.9	54428.9
O60602	TLR5	Toll-like receptor 5	4462.67	456.247	2867.77	7107.06	2699.33		7697.33	3460.04	3658	3752.56				5882.09		5604.33	2782.83	1577.36	3218.05	5576.59	4112.27		5145.43	8994.8	5597.71	10037.8	10486.2	18382.1	18942.8	16407.4	12649.4	8853.58	7899.25	10481.3	16789.2	8006.18	9480.74	10652.2	25332.7	8412.54	20679.7	6205.65	15534.2	7110.89	15269.7	18870.7	14142.9
O60603	TLR2	Toll-like receptor 2	18436.5	8643.89	8957.88	149578	12077.8	98209.5	21684.1	20690.7	16911.3	33157.5	24665.4	48884.5	24749.2	13718.7	1988.06	8646.56	10892.6	13884.4	12764.8	13661.3	20479.6	27802.7	19603.2	25489.2	26039.4	1.40125e+06	1.51952e+06	1.66592e+06	2.14724e+06	3.00511e+06	1.03731e+06	1.72048e+06	1069756	1.20465e+06	2.89927e+06	450899	1.45039e+06	942377	2.00526e+06	676622	1.21083e+06	891002	1.40218e+06	1.0148e+06	1296599	1.99878e+06	598286
O60613	SELENOF	Selenoprotein F		1210.22	962.905	12988.3	1740.66		1753.93	1598.41	1144.62	2411.15	606.048			2022.25	2953.97	1092.06	594.174	2323.92	1071.24	1235.73	661.595		818.389	1350.94	2222.05	1371.41	1051.89	3125.61	1500.09	2641.83	2981.76	1829.96	2350.96	1589.35		8037.1	1721.22	1902.62	2751.23	6762.59	2701.87	3526.86	5354	4036.01	2223.54	3252.37	1462.7
O60635	TSPAN1	Tetraspanin-1	1434.32	2851.78	959.235	13612.2	18098.8		2049.64		3732.63					736.477			2621.74	1015.23	702.156	1257.59	2528.75				2806.1	4134.65	12311	8546.42	6679.37	5661.79	7810.29	14434.2	3997.63	18759.2	3126.13	18140.9	8776.48	9240.26	2609.62	11113.3	8527.25	10721.9	9764.84	27036	1092.09	5398.34	5476.56
O60645	EXOC3	Exocyst complex component 3	2894.68	4311.78	2098.08	21538.9	4062.03	10180.3	4428.45	5857.72	4733.2	4403.38	4627.65	6691.6	5225.96	3949.04	2063.63	8280.7	5079.58	5253.14	3588.88	5283.43	4349.35	2743.89	4526.14	6144.65	5100.49	49021.4	43497.9	42339.4	59696.3	58145.5	44305	50764.3	22232.8	36774.1	44900.4	42514.4	43270.5	39321.2	63845.1	53038.8	43237.7	45044.7	54917	49043.1	38193.7	43531.9	48011.9
O60674	JAK2	Tyrosine-protein kinase JAK2	12888	3821.2	14549.2	34944.7	30794.1	622696	3902.72	4085.27	1875.94	4529.88	12405.9	5814.93	8230.99	3049.95	7481.72	5796.75	13725.7	6220.06	7978.04	14763.8	5560.98	7564.68	4258.72	2538.15	3258.6	94191	83235.2	95164	105866	131384	77617	80791.8	74264.6	89245.9	113814	57541.7	88170.4	69770.8	118360	74557.9	87555.9	83574.6	72082	49919.9	93188.6	81478.2	72600.2
O60675	MAFK	Transcription factor MafK	13062.3	71463.4	50248.3	2527.6	46714.7	44629.4	28896	197806	52355.1	234325	175487	174444	258816	275719	28575.3	37639.7	23337.6	33702.2	18908.5	36913.8	34719.1	356428	134184	286669	151711	174471	184969	250228	134832	151463	234784	226596	205458	276984	186666	236521	205633	248815	232814	275250	217376	276073	143562	260966	214146	172133	215748
O60684	KPNA6	Importin subunit alpha-7		3097.53					898.202	1131.34	1282.16	1144.37		1716.35		1741.58							1500.12		1406.97	1682.49	1395.09	4808.08	6694.1	6901.95	2973.44	2814.11	2538.88	412.96	578.118	5867.26	1799.58	4820.95	2402.22	4830.33	4159.38	4345.36	2138.75	5830.28	5322.93	7079.57	1797.54	2729.4	7333.61
O60687	SRPX2	Sushi repeat-containing protein SRPX2	8852.11	24923.9	5607.4		1746.41		7821.63	4379.65	10618.6					3180.47	8462.8	25853.8	8791.75	8755.05	10760.7	2978.59	4158.23	11702.7	16183.5	3087.84	3350.69	8266.78	8551.54	16852.2	24068.4	21923.2	4103.28	10084.3	6772.75	8173.41	14038	10589.7	16637.7	8979.03	26447.6	8253.33	9547.65	5497.23	12646.5	5651.78	13471.7	10914.6	7386.34
O60701	UGDH	UDP-glucose 6-dehydrogenase	2107.07	1275.66	4708.02		2146.7		2494.06	6923.55	11999	5875.08		11256.8	24200.8	2849.93		1190.8	1964.1	1641.35	1650.86	3474.35	11106	17643	11945.5	28036.6	5876.57	26804.6	143239	158999	169196	164994	312307	144383	107851	118847	15347.7	92336.6	69989.2	92442.5	45643.9	116376	114607	28981.6	48339.3	164674	127925	104498	172616
O60749	SNX2	Sorting nexin-2							644.94	893.849	1396.56	1031.92			2545.29	2546.9							390.886	998.472	1645.68	2403.61	1150.13	12169.7	5750.04	2637.93	5288.71	4385.22	6165.13	5010.39	5200.3	6939.73	3127.67	5492.35	3009.6	5072.27	3029.76	5386.82	3402.43	8779.28	7270.42	2135.74	4957.19	4419.75	5557.73
O60749-2	SNX2	Isoform 2 of Sorting nexin-2	12586.7	6217.87	7542.64	10736	3875.43	38979.3	5914.2	10188.2	10603.6	9475	4000.72	6171.41	9556.58	13448.7	8288.01	19944.3	14826.9	5617.08	13506.3	6101	9849.63	10567.2	9188.45	12356.7	9823.11	15942.5	9111.48	8350.14	10057.4	10128	12433.8	13307.2	9027.8	9842.72	10601.8	11639	8362.72	8741.75	8568.13	12319.7	11524.6	22454.5	14153.1	6764.75	12626.9	11047	10963.8
O60760	HPGDS	Hematopoietic prostaglandin D synthase		153.419						748.966													43.0885						1069.46		1141.12	1429.37	1947.31	1730.55	1861.13	1385.19	621.244	2595.97	1766.9			3286		3054.38	2400.66	4101.17	1606.16	2041.1	3702.43
O60762	DPM1	Dolichol-phosphate mannosyltransferase subunit 1	5143.74	2976	3007.06		3258.49	44832.4	3719.57	2550.51	1659.83	1273.58	9824.19	11115.6	5415.64	2167.16	1998.86	2318.67	4064.9	1209.44	2214.93	2157.44	1780.61	8445.34	2905.79	4286.87	832.796	11216.3	17041.1	11904	17917.1	11102.9	12258.1	13800.5	16681.6	16742.8	19689	13685	8459.39	14832.9	14984.9	26638.8	15130.5	19774.3	19682.8	15573	13370.7	14235.8	21166.9
O60826	CCDC22	Coiled-coil domain-containing protein 22	57023.3	40290.7	21758.9	1.38033e+06	50000.9	269072	83958.4	25355.7	35690.2	33298.4	64719.4	50855.6	21959.1	37964.3	119964	92490.2	9471.53	42367.3	9396.42	51371.3	47181.3	31502.6	28405.1	38914.5	63937.7	26485.4	31931.3	27376.7	33040.8	31130.5	15793.4	22116.8	15091.3	26436.5	32776	24136.8	25568.7	19666.4	28654.3	23360.3	19535.5	35340.8	36559.7	36470.1	26234.7	23780.2	26887.8
O60832	DKC1	H/ACA ribonucleoprotein complex subunit DKC1		3829.44	1061.51		389.112		372.622	2201.96	944.331	2346.47				4182.75	2168.08		808.239	191.803	4941.62	697.076	945.427		1538.9	2078.72	6115.52	7967.49	6230.12	7716.42	5526.91	6466.6	5207.64	6797.83	5768.11	3026.19	9732.7	12858.1	6066.37	9975.3	5460.83	9714.24	7822.02	11031	16339.1	7622.36	8031.97	7356.96	7074.96
O60841	EIF5B	Eukaryotic translation initiation factor 5B	56943.8	66767.1	41362.2	614600	70469.4	122930	57896.7	41126.3	49085.8	53588.1	50068	25922.9	25515.6	32193.1	61072.7	22029.5	59501.6	54842.7	77236.6	58582.7	49677.7	50003.6	32786	47200.9	35852.5	14274.5	14416.8	6884.08	7968	8390.57	10508.9	12101.3	13198.5	9483.51	5905.89	23341.2	13423	17155.3	9224.17	17738.2	14007.4	9779.33	11363.1	10155.4	11185.6	11212.5	15449.4
O60882	MMP20	Matrix metalloproteinase-20	9154.75	17550.5	14010.7	57030.3	15787.6	17213.8	8722.29	10389.7	6512.24	16548.6	11084.1	25916.8	9023.05	14123.3	21958.8	15172.6	7956.82	14528.3	13046.5	8863.91	8315.27	13355.5	5761.35	15119.9	11008.1	14083.2	10151.5	9479.83	14315.3	12312.9	13127.4	9636.81	8128.85	13062	12146.9	13802.8	14714.5	12043.2	11541.9	14552.7	14848.3	11288	17525.1	15018.9	12301.3	9451.55	14862.4
O60884	DNAJA2	DnaJ homolog subfamily A member 2	61632.2	28381	47940.8	341017	47253.6	1.24233e+06	60172.1	15438.1	66269.7	40944.4	102782	51741.4	117224	48560	78261.2	114917	73057.6	87519.8	96822.9	72829.3	41549.6	153938	52061.7	46538.7	37070.4	23965.4	22511.8	32691.3	27717.3	37286.8	25718.9	22978.6	13187.4	24612.9	32153	36746	32639.1	19601	36266.3	31931.3	28715.1	26153	30946	18937	28600.9	22833.9	29322.8
O60885	BRD4	Bromodomain-containing protein 4	4707.58	1914.81	4064.76	9983.28	3637.35		4062.31	2524.72	5903.83	4899.33	8468.61	9712.93	14725.9	4976.49	9026.43	17512.4	6118.98	8074.78	8663.66	7893.89	5684.85	5894.32	9007.07	4695.4	7692.58	10179.7	7296.03	12544.3	10518.1	9693.01	8417.71	8666.06	6171.57	6383.33	5826.5	11465.4	7788.63	9810.96	8722.64	11852.5	9512.58	8974.98	12179.4	6692.22	7381.14	6598.33	9422.84
O60888;O60888-2;O60888-3	CUTA	Protein CutA;Isoform A of Protein CutA;Isoform C of Protein CutA	3442.25	53489.1	11793.6	8198.01	21024.9		5277.92	46179.4	10232.6	18057.6	8441.19	26255.8	18090	50710.8	11985.9	2154.4	4317.21	5259.13	6120.43	12766.5	19153	9246.71	14696.4	17653.5	17405.6	8141.83	8561.6	7863.38	5004.63	4804.38	15763.4	7358.74	15837.8	12418.8	8120.9	13910.4	6847.1	9464.02	4003.91	10444.6	12585.7	8725.56	9380.62	11800.1	7183.65	7901.4	12965.2
O60911	CTSV	Cathepsin L2	2651.25	2470.9	2343.41		2614.86	42621.7	3060.9	2893.1	1915.99	35560.8	2604.89		12007.8	4481.69	2386.85	1016.3	3804.01	4557.59	9696.27	6296.01	4274.67	2088.47	7600.45	3097.88	1363.18	14211.9	24479.2	17018.2	14550.7	9839.11	14055.6	12172.8	9765.79	9809.66	14414.6	14695.8	11056.1	14864.2	21110.6	21446.2	9833.75	8816.97	9768.71	12700.7	11957.6	11663.1	9230.5
O60925	PFDN1	Prefoldin subunit 1	3640.05	13613.3	3087.07	41572.8	3470.37	21056.6	2270.63	8543.87	2663.13	6014.51	6241.84	14797.3	5013.1	27719.4	3890.67	2203.12	3409.01	1811.39	1905.02	7298.97	3750.09	7245.54	5503.84	9272.95	4290.21	17874	13824.7	6856.41	9063.02	9116.56	17127.8	13893.7	18656.5	14913.6	10665.2	14146.2	10300.2	13217.7	9330.86	17342.9	14707.1	11829.5	17082.9	20132.6	13247.3	13815.9	16066.6
O60927	PPP1R11	E3 ubiquitin-protein ligase PPP1R11																									1153.1	4906.17	4857.83	1739.61	1808.93	15209.8	3039.89	3322.58	4963.85	2364.39	1633.3	1557.08	7091.44	2712.03		3031.8	5230.81	5037.74	2559.57	2084.01	1740.22	2469.6	7397.42
O60934	NBN	Nibrin	24721.2	35973.8	31469.9	80142.2	11327.5	52887.8	32461.8	11448.2	24219.6	25497.4	20475.9	8155.94	32968	54347.6	139425	35312.9	39499.7	30364.8	31194.9	21579.1	11633.3	26903.6	29957	23915.6	32035	115689	110308	102703	135256	120599	58284.9	67460.5	54374.7	89469.2	124547	141725	84624.8	50415.9	88018.3	94899.5	66693.9	90794.2	92822.2	77415.2	72183.1	122311	73756.6
O60941	DTNB	Dystrobrevin beta	15693.4	25343.7	8407.39	58611.6	19702.9	1.64936e+06	20727.2	12061.3	13187.5	16751.6	82409.6	51913.6	26528.2	17305.3	11594.3	10326.2	11135.6	18200.6	37354.5	26338.9	8461.35	20143.9	9001.95	18493.8	24644.6	51475.1	47582.5	39627.8	45946.6	60185.1	44862.8	45721	22940.8	46088.2	61878	29260.4	41455.8	40792.7	76968.8	21094.7	51619.9	55502.4	53958.8	30625.2	48369.4	62119.4	42322
O75037;O75037-2;O75037-3;O75037-4	KIF21B	Kinesin-like protein KIF21B;Isoform 2 of Kinesin-like protein KIF21B;Isoform 3 of Kinesin-like protein KIF21B;Isoform 4 of Kinesin-like protein KIF21B	5542.81	9736.84	6913.17	30549.8	6836.92	12390.8	6189.04	4676.65	6497.08	5446.32	4693.54	8597.59	5997.59	5284.29	5021.27	10206.8	6523.21	6929.18	5641.01	4742.47	4701.16	3347.88	5278.35	6901.79	4419.07	12859.2	18144.9	21308.1	24381.3	23130.8	16389	15960.4	24735.7	19147.4	19493.2	13734.3	16756.3	15686.4	19825.6	18341.3	22472.8	17994	18234.1	16078	16745.8	24400.9	20431.7
O75044	SRGAP2	SLIT-ROBO Rho GTPase-activating protein 2	27819.4	42272.9	47721		19837.7	18630.2	23699.9	3778.85	28294.9	12421	626.63	2068.02	13686.1	25743	42112.1	58948.9	26905.4	42670.1	53276.2	23734.5	23102.8	11582.1	14971.9	12547.1	13585.2	56459.6	64894	89149.5	109901	106264	37149.6	54289.6	47027.6	59467.6	118749	24315.2	51026.4	33620.3	120737	33196.8	49898.1	42481.8	66212.2	39205.2	66270	61433.7	45821.9
O75083	WDR1	WD repeat-containing protein 1	4322.83	28349.3	13944.1	22045.8	6880.84	134963	5222.51	64868.4	11903.5	50288	42408.9	50296.1	30315.4	21369.6	2403.46	6337.26	4926.36	5849.64	4841.56	12314.9	9277.15	34179.6	24166.2	58188.3	57159.9	108956	101348	56460.5	92360	91889.4	74928.1	84944	39356.1	19375.2	245879	76669.6	97934.1	38038.8	89649.1	62262.5	66799.6	274541	58927.9	130175	59577.8	88912.2	96061.3
O75113	N4BP1	NEDD4-binding protein 1	1312.01	33254.1	1817.72	5435.95	2920.22		1620.45	6419.16	2381.07	3033.85	2557.64		3172.3	12021.6	16528.9		672.773	1772.81	1011.68	2806.03	1523.4	3030.65	2869.86	5531.57	7596.86	22318.2	25374.3	33795.4	30497.1	28482.5	33636.2	22339.5	25072.4	25026.2	23683.3	28844.3	30802.3	28434.5	28909.8	30307.1	26012.8	23489.7	27362.8	39023.4	31763.3	33981.5	28501.6
O75116	ROCK2	Rho-associated protein kinase 2	150168	226067	153430	394393	120189	343438	69272.5	217019	118536	136039	210280	164208	192187	178937	104900	189253	153027	103073	142734	142746	131667	124270	124483	247662	156790	106313	134025	108007	111261	125371	89747.5	85675	140088	79576.6	133911	62811.2	113716	169078	131762	98363.3	116439	103895	109834	102057	85974.4	123533	135346
O75122	CLASP2	CLIP-associating protein 2	77755.2	72983.6	46024.6	570285	68346.5	111923	78391.5	99729.8	55155.4	95112.5	95380.3	83656.9	95658.4	79024.8	113237	73559.7	43577.9	71572.7	60602.5	67964.8	58937.3	97459.8	80462	79774.2	81144.2	314680	202946	320274	280962	381354	288690	230359	199448	279127	327006	376774	241596	221446	321996	239095	203937	357868	225402	239290	244851	217383	245140
O75131	CPNE3	Copine-3		2890.76	3113.9	25816	2926.77	35565.8	1031.45	3242.87	4374.1	2779.38	1167.32	4025.91	2290.15	1753.83	1433.71		2188.86	1426.69	1613.09	2481.04	3498.01	4167.58	4008.43	8115.54	7650.39	14164.2	12859	9358.68	10734	11241	18829.2	18965.9	34316.3	31790.9	5657.82	32439	14322.3	20715	14289	22892.4	15877.2	28142.4	9292.22	6020.16	23728.5	10712.2	24610.8
O75153	CLUH	Clustered mitochondria protein homolog	13306.4	13009.9	17622.1	91986.2	20206.2	32262.2	11534.4	12222.3	13783.6	15161	8184.19	3414.83	16240.8	9177.14	14081.7	13257	16430.2	12513.1	16958.3	34442.5	8017.2	7687.25	12327.7	9724.6	9084.79	20215.3	12937.2	14485.9	12867.3	16537.9	9986.71	13259.8	14511.1	8647.4	50739.1	7729.47	15272.9	19890.3	32198.5	14895.4	21947.5	37307.5	14581.6	15907	11174.4	14175.7	14703.5
O75157;O75157-2	TSC22D2	TSC22 domain family protein 2;Isoform 2 of TSC22 domain family protein 2	14411.7	19960	9709.05	60268.6	9035.74		25527.2	19911.6	11197.5	34532.5	10968	2113.7	3372.01		19979.4	29717.9	14648.5	27119.2	12222	4213.9	9459.91	2041.64	7216.12	12027.9	15199.3	4006.07	2680.48			6820.66		5672.8		2631		1933.03	1097.08	1639.33	1692.85	3516.28		4525.6	1156.74	2585.6	3271.26	1622.31	2293.22
O75175	CNOT3	CCR4-NOT transcription complex subunit 3	1532.89	1329.8	2559.04		5598.75		432.725		1241.73	6731.34			2203.85	5485.3	8955.2		2406.29	945.313	1939.62	1355.14	1341.79		2247.33	1032.1		30719.1	23272.1	21369.2	32973.8	13484	27681.1	28008.3	19414.2	24148.5	20233.3	34199.2	17589.1	37825.1	29553.2	38419.4	24944.7	20913.6	31477.9	24713.9	24109.4	26611.9	28768.9
O75223	GGCT	Gamma-glutamylcyclotransferase	2808.43	5298.64	7282.67	885.469	8701.86	5349.59	2361.04	3799.57	3863.76	3388.54		2169.99	5201.92	8845.68		3324.13	3502.83	2807.89	2873.38	4854.97	4613.45	4751.09	4097.13	5074.36	3643.21	95021.5	67608.6	68536	45221.6	46899.6	125623	95210.2	132947	154601	21108.6	63975.3	46718.1	132655	55773.5	117276	110868	37538.2	48313.5	96637.9	44902.8	69851.9	57997.6
O75312	ZPR1	Zinc finger protein ZPR1	10683.4	6024	3845.88	43205.7	7766.81	9128.32	2551.33	5707.41	4312.36	5517.88	17840.2	12964.4	11517	5206.44	11183.9	7444.49	8092.36	2264.77	2952.83	13130.1	6231.6	3782.7	10438.8	5907.89	4379.55	12689	10166	17910.8	9391.37	8118.84	9046.52	10851.4	14466.6	11948.2	19483.3	15815.7	13032.8	11230.2	11416.1	10626.1	12995.5	10355.8	10913.7	17749.8	13826	10913.1	15809.7
O75323	NIPSNAP2	Protein NipSnap homolog 2	26857.2	29238.7	20429.1	105403	17033.3	36895.3	18318.8	14762.2	13107.5	5835.24	14638.3	9596.62	7973.58	12012.5	15531.9	21415	19589.9	25744.2	22999.9	11417.6	13963.6	9349.7	9563.76	7537.09	7841.31	23703.3	25802.4	31878.4	47881.7	45232.2	15020.6	22058.4	21468.8	19354.4	54875.7	5380.53	18490.8	8744.84	37261.7	9148.62	38939.1	19298.9	28291.3		30517.1	27061.8	15038.4
O75339	CILP	Cartilage intermediate layer protein 1	20021.5	17483.8	16276.6	61431.5	11508.6	101785	10803.1	9543.51	12117.6	18795.3	15949.6	50332.3	21328.7	15641.1	20837.2	23985.8	24245.6	12432.9	21573.4	13773.8	10407.4	17226.9	11323	10489	9851	28673.3	31531.1	46194.1	35306.6	38353.8	30212	31777	26982.2	28672.7	36914	30667.6	31722.7	28888.2	43750.8	32010.7	30306.1	33939.6	30939.4	37226.5	30005.6	27456	33994.8
O75340	PDCD6	Programmed cell death protein 6		6069.24	1104.29		2276.2		1353.37	2309.68	3961.94	1903.68		1361.76	2814.52	4481.14	1645.15	1057.49	935.534	1146.76	948.342	1338.32	3245.41	3140.04	4201.93	4361.78	3151.16	6733.46	21479.5	7984.95	7120.19	6679.37	18172.5	10876.3	12925	14879	3504.29	23894.4	7909.26	9093.92	6281.55	16128	10003.5	9507.02	8182.03	19657.3	9217.48	11678.2	7002.92
O75346	ZNF253	Zinc finger protein 253	9110.53	14007.2	4281.45	84538	9933.41		6706.32	6573.81	9719.46	3171.42	8463.17	8676.91	3440.91	5489.77	9807.81	7555.42	10340.6	15195.9	10791.4	4918.76	8059.27		2806.02	1952.62	3308.19	27883.6	25561.6	24995.5	20790.4	28077.3	29513.8	32910.9	21564.1	20178.4	44164.3	28557.6	28936.8	28998.8	24914.9	43875.5	20501	31078.7	37318.3	24911.6	22257	24767.4	30144.5
O75347	TBCA	Tubulin-specific chaperone A	4754.66	2599.04	7071.32		2531.43	12372.9	2950.38	11544.5	6567.37	8670.16	8409.99	18454.5	11128.6	22981.9	4729.24	4886.1	4017.59	3749.59	5551.54	6363.48	5945.93	20128.3	5695.91	18292.1	9142.32	86311	38462.9	91297.8	43291.9	47586.8	104042	89147	134851	154070	42909	93135.4	55529.1	108326	61641.8	134659	94651.7	94531	71687.5	87084	95960.6	63273.8	91557.7
O75348	ATP6V1G1	V-type proton ATPase subunit G 1	471.026		710.232		454.615		1400.01	1346.59	2732	2571.95			6195.92	2980.17	854.076	1259.57		954.574		690.614	2365.38		6239.57	5998.41	870.158	21370.9	26491.3	10934.2	12365.1	11363	14145.3	14217.3	15160.6	12908.1	6736.32	22689.9	16465.5	13337.4	13849.6	25455.4	19074.2	13107.5	16993.9	17753.3	16890.4	18903.8	23679.1
O75351	VPS4B	Vacuolar protein sorting-associated protein 4B	3963.59	5416.44	4321.07	61610.8	6195.64		4339.68	9630.21	8725.76	6094.76	11295.7	11736.1	6783.91	7637.43	6490.6	3485.72	2889.11	3452.4	3969.39	4489.25	7325.39	8502.61	6225.26	13040	6854.38	22769.3	29461.4	12394.1	17517.2	17931.7	5873.08	20040.2	9029.35	6418.65	11274	27387	14836.6	7123.63	11685	20857.6	12358.3	27092.9	12818.2	5789.54	19232.4	17577.1	23326.8
O75362	ZNF217	Zinc finger protein 217	197784	396310	127172	412165	188499	279579	160526	204089	152834	167603	187219	120433	78431.2	135725	211077	256231	213328	182020	188280	169795	159680	100919	77263.9	87323	142825	403919	552952	442473	777809	772879	350950	379387	327261	423660	724995	242369	455983	343121	547562	336160	342045	455713	461775	257729	332463	441671	368747
O75368	SH3BGRL	SH3 domain-binding glutamic acid-rich-like protein	13306.8	172511	27585.4		14593.2	27040.5	16011.7	368538	30681	198890	182428	150338	44196	247750	48876.1	13675.1	10640.1	18144	15084.3	30250.5	25635.9	129032	37230.1	160693	219085	108247	84957.7	121905	63695	73930	292422	126122	138397	145602	384040	171230	89011.4	110048	100700	306650	105764	848794	81756.8	171266	97563.2	90888.4	117415
O75369-8	FLNB	Isoform 8 of Filamin-B	47567.4	119923	32436.9	79297.8	18346.5	53465.8	18276.5	33466	40669.8	38336	81647	97108.5	65986.9	60295.1	37971.2	39253.5	35892.5	15507.9	21066.5	20630.8	46077.4	42921.2	70169.6	46412.8	22573.1	453102	1.22955e+06	451719	363799	356368	1119617	349752	630119	569176	232106	756973	634563	684708	278116	588058	660844	408989	419646	972919	665464	611591	850562
O75376	NCOR1	Nuclear receptor corepressor 1	137045	153718	185032	553920	115851	210315	164741	122976	114634	119872	282188	145205	149533	152442	193163	238694	159606	189159	141570	151382	125293	147733	163180	98390.1	126113	515446	439896	637200	517512	559550	447180	493508	417067	489300	668985	516058	501132	518363	651844	578820	521497	538689	533653	532320	476053	540297	503085
O75380	NDUFS6	NADH dehydrogenase [ubiquinone] iron-sulfur protein 6, mitochondrial	6158.38	15436.9	25751.8	195748	9878.34	27924.4	22604.7	8124.07	6705.85	9201.78	10343.1	15991	13848.9	6618.71	10989.5	10030.6	12176.1	11053.4	10976.5	12787.6	6409.7	29163.7	4075.57	7060.99	10634.8	52419.3	59011.2	49332	43066.4	31830.9	48570.5	26039.8	22786.2	34317.2	101299	21556.5	42288.1	28822.5	36334.5	31044.8	35963.3	24497.1	47278.3	39959.8	32772.5	37084.6	49677.1
O75385	ULK1	Serine/threonine-protein kinase ULK1	55356	46206.5	50759.8	164445	73788.1	107045	52637.5	47735.6	36631.4	51352.2	73072.6	55394.6	51590	34663.1	45072.4	43852.1	95101.6	51722	84083.6	65579.9	56168.8	49968.7	27093.1	36435.3	43603.1	83736.7	109481	105777	123280	151262	61660	87833.6	102002	76344	197654	89292	97895.6	69368.5	127981	126212	76550	101274	89957.5	95412.2	89350.5	116743	83902.8
O75390	CS	Citrate synthase, mitochondrial	17598.6	7003.75	5243.46	2174.69	5619.12	16662	6629.67	11623.5	18071.2	6052	7397.46	25047.4	15290.9	3417	7751.14	72881.8	11478.9	6120.08	8261.49	8510.98	15827.4	6667.28	23796.3	11133.6	8223.1	52829.1	99001.4	40308.8	40173.3	41100.8	118590	34997.3	100681	83825	21250.9	111531	30799.5	109682	15999	62300.6	129701	48388.8	51415.5	208494	38302	51836.7	63540.4
O75396	SEC22B	Vesicle-trafficking protein SEC22b	24827.6	7819.95	6315.76	12358.1	26770.2	16287.8	3361.56	6916.45	4331.26	7760.04	50241.3	25948.5	16951.3	15625.1	8811.95	6144.29	22784.4	1450.94	2674.45	17575.7	3554.74	14236.8	9326.15	8764.07	2047.36	12141.8	5535.17	22468.8	14281.2	14078	7215.72	17133.4	7291.15	4425.83	10568.2	46123	14379.1	9998.46	24466.8	45623.1	14320	27539	14877	26231	10106.7	26413	18872.9
O75417	POLQ	DNA polymerase theta	66109.1	114764	59646.6	186156	52953.7	181723	58628.9	55073.9	53151.2	73113.7	95484.4	53530.3	124619	79642.7	118263	102599	80973.2	71920.4	78607.1	53396.8	40104.4	68058.8	86894.5	61971.2	65660.2	59429	67696.2	106580	63483.6	91939.7	70766.9	76021	65512.1	71136.8	104869	86443.1	71117.5	69847.7	88508.3	73788.8	64752.7	76692.7	74403	84999.5	73783.8	64396.2	70854.6
O75436	VPS26A	Vacuolar protein sorting-associated protein 26A	17222.6	41590.4	23140.6	16788.2	12493.9	27564.1	14603.4	42248.4	28879	16424.2	10737	32856.1	29591.8	52020	13223.6	13514.4	7636.72	11516.7	16745.9	9231.43	33211.8	21381.4	37329.3	36824	23115.7	53404.6	34692.7	33187.6	32802	35730.1	46654.7	40382.4	47854	51246.8	28210.4	46254.4	38956.7	61947.2	28133.7	36644	52102.9	50400.6	56519.4	21408.1	37783.7	33232.3	69999
O75439	PMPCB	Mitochondrial-processing peptidase subunit beta	84209.5	16395.5	29206.1	46951.1	13472.6	768117	29016.3	31037.6	23748	18794.8	71614.9	185582	100123	45265	22189.5	36467.1	51957.7	31593.2	67736.9	31889.9	24457.6	70910.1	21150.6	37330.6	34474.4	14559.1	20223.3	13943.7	16293.7	17636.4	28935.3	14397.3	22059.6	15222.4	33037.7	24262.7	13282.5	17868.7	21777.9	24847.3	26297.7	10868.9	14993.4	34414.2	11461.5	16378	19106
O75443	TECTA	Alpha-tectorin	19223.6	13645.2	8767.22	76026.6	15455.4	244412	13437.7	9590.42	8008.55	14602.5	11615.5	19858.8	5830.65	15752.6	14774.5	10334.9	15719.1	11810.1	12470	14695.9	11628.1	10178.1	9301.49	11682.2	6241.97	30857.1	53020.2	40644.9	32210.4	46563.9	42337.4	28543.1	30889.6	28805.7	46204.3	21515.6	30646.3	29579.3	46108.3	43689.4	43024.6	16971.9	35298.3	27230.2	38103.9	39298.2	40863.9
O75449	KATNA1	Katanin p60 ATPase-containing subunit A1	7728.86	8396.52	2775.83	27040.7	7996.4	8075.94	10621.1	7874.49	8069.76	3562.99	6264.94	5075.95	7204.26	2962.73	5758.46	3147.91	28516.5	3388.67	6749.77	5206.82	6097.57	17225.1	5965.25	6123.39	9106.62	20056.7	19492.5	33804.3	47673.1	39565.7	21322.7	26739	14547.8	17625.3	39123.8	13336.7	24028.5	13738.5	34103.1	25661.8	25585	23357.6	19462.7	12105.4	19264.1	18021.7	14108.9
O75452	RDH16	Retinol dehydrogenase 16	44865.6	3002.28	66147.4	3376.25	14287.8	32930.1	19917.2	2934.51	23890.9	10581.2	30571.6	12089.7	62541.4	38509.8	40081.9	87769.3	34882.7	40076.5	36621.9	47308.7	15997.5	27568.2	30916.8	22382.5	12687.3	5231.46	6495.13	3752.51	5030.67	5906.64	7051.1	6473.58	4906.65	7157.25	3335.03	9646.38	6639.29	7000.67	6252.6	6920.27	5071.81	6602.98	6124.98	9082.5	6412.01	4504.4	6339.78
O75460	ERN1	Serine/threonine-protein kinase/endoribonuclease IRE1	7574.31	5230.51	4267.52	21732.1	3434.76	38788.7	3904.69	3349.68	2333.88	3135.11	6476.52	11130.7	9161.43	2762.93	1797.04	4328.98	4172.08	3995.26	5295.53	3418.51	3024.21	7310.3	4979.14	5040.81	8582.93	31351.8	29034	31675.5	32399.3	45522.9	12406.3	16053.2	13175	19469.2	35777.5	13694.2	31069.6	12495.1	29727.2	17076	25512.4	21860.5	19846.3	21473.4	33423.5	18502.1	17359.7
O75475	PSIP1	PC4 and SFRS1-interacting protein	32043.9	14974.7	13590.1	181158	28748.5	28232	10017.1	23362.7	6382.53	49654.4	22937.3	45150.3	24587.4	32072.4	5689.59	28713.1	5086.06	34849.3	23301.7	6695.84	21549.5	25788.9	23175.2	22739.8	17856.9	23502.7	13539.3	11465.9	8274.76	11905.5	20444.2	16643.1	16675.9	12570.4	33851.8	30941.4	12507.5	24353.3	10239.2	22934.4	16956.4	60283.7	23991.9	12416.5	13882.3	13002.7	22371.5
O75503	CLN5	Ceroid-lipofuscinosis neuronal protein 5	32585.6	33.9299	6831.71	28305.7	22620.9		12940.4	18255.8	10944.2	8636.6	11221.7	15038.9		9530.21	16337.4	2616.98		314.712	21436	6237.11	12255.2	2307.95	6419.72	4995.14	4037.66	16155.3	13117.5	16366	10259.1	9813.05	17372.6	12646.4	14134.4	13986.9	7075.62	16293.9	13515.7	16220.8	12394.6	21865.3	11577.7	8418.57	10664.9	28752.4	12770.9	11625.7	12335.5
O75506	HSBP1	Heat shock factor-binding protein 1	3820.31	8758.31	4534.96	36468	3179.88	42962.4	4699.77	1505.99	3754.96	925.055	8521.06	1323.93	5583.97	3141.1	1760.38	3146.68	6993.91	3458.97	4525.68	6127.53	4498.12	1007.35	3522.04	3659.52	1794.97	7098.52	6326.9	5092.07	7701.55	12566.7	10253.4	10022.2	13366	10507.5	6928.03	20008.6	11808.9	13081.2	14584.9	12184	10077	12972	10327	19480.8	13364	9868.98	12337.6
O75525;O75525-2	KHDRBS3	KH domain-containing, RNA-binding, signal transduction-associated protein 3;Isoform 2 of KH domain-containing, RNA-binding, signal transduction-associated protein 3	5514.95	10842.3	4452.93	6884.09	6851.34		5775.26	7560.06	2648.47	4962.57	2613.93	11237.7	8100.06	7947.36	12157	11278.7	8292.57	4245.81	4343.52	2872.36	7224.49	14810.3	3426.99	5545.52	3231.42	14639	11913.4	28719.9	20841	14349.5	6417.97	8765.28	11061.5	11675.8	15765.4	5062.46	12044.4	9037.67	35837.2	18905		9633.5	24905.6		12966.8	17342.8	7488.19
O75526	RBMXL2	RNA-binding motif protein, X-linked-like-2		6449.71	2872.19		3695.76		3924.1	3189.14	4516.72	7656.19	7974.41		3658.74	3940.21	3301.44	6369.17	4963.23	4576.1	4119.27	2869.35	2277.45	4249.22	4987.96	7260.2	4985.66	40990.4	45639.3	36173.2	33325	37687.5	43443	33973.1	31091.3	33929.2	45122.7	37557	32727.3	29641.3	43926.7	44715.5	36592.1	46664.1	40909.9	35357	40077.7	28715.6	39821.3
O75531	BANF1	Barrier-to-autointegration factor		13516.4	9806.1		4725.62		3488.25	83930.1	2788.71	37609.6	28688.7	27495.6	25376.2	13590.1	32540.9	449.928	1448.8	2727.84	941.816	15428.5	3025.43	31540.3	13452.2	48668.8	12657.1	66900.6	18310.5	71299.7	11663.9	14495.2	75068.8	162002	55433.5	36977.4	293536	138724	72310.8	81897.6	73424.3	171985	105358	616589	32612.4	164733	75028.9	58701.8	87576.4
O75533	SF3B1	Splicing factor 3B subunit 1	76977.9	110528	69694.6	157168	67766.3	464479	67613.5	55660.3	56205.1	50044.8	76498.3	159025	34680.1	120755	68051.9	99074.3	137566	92186.7	189608	67901.1	94052.6	77203.5	41851.5	46073	39887.3	33152.4	27595.5	15401.1	19674.6	24854	27063.4	35739.7	31647.9	25575.3	18918.2	72446.2	31364.5	44046.3	24874.4	50304.9	26871.2	27086.7	53002.1	42777.9	25439	29596.4	38723.1
O75554;O75554-2	WBP4	WW domain-binding protein 4;Isoform 2 of WW domain-binding protein 4														899.577												4743.25	8298.32	7612.07	6805.65	13617.2	3673.22	6035.25	5769.9	6438.48	11722.5	6059.11	6660.75	4904.87	7532.59	8205.88	4498.61	18216.4	5527.16	5284.11	5488.33	4754.01	3021.95
O75556	SCGB2A1	Mammaglobin-B	27319.8		4630.18		37109.3				4646.34		14087.5	8129.02	3832.08	28606.4			15328.4	360.724	1820.27	2856.72	5652.27	5064.18		3867.27			3486.94	9673	6409.03	7012.73	19135.4	5616.28	1356.21	840.619		54338.6			6413.52	20839.4	1913.73			3652.22		3420
O75563	SKAP2	Src kinase-associated phosphoprotein 2	13535.9	1394.79	8598.44		1251.24		1134.27	1546.76	790.999	3213.96	13610.1	1596.75	2553.94	79454.5	27896.6	11855	10212.5	1322.23		29277.2	1169.77		4286.97	5021.15	2226.67	37143.7	34229.1	89376.1	20688.3	37813.9	57921.3	54247.4	4186.39	23142.4	15806.9	59994.1	43418.9	44403.6	31044.8	46303.9	47394.3	21664.7	28281.3	54433.4	46353.6	33721.9	32949.1
O75594	PGLYRP1	Peptidoglycan recognition protein 1		704.826	2082.88		1205.37	653.008	657.701	4413.15						1615.05	12545.3				1377.23	1371.59	254.908		1613.58	649.124		7957.97	8347.69	7464.12	13603.1	14365	2193.62	10982.5	7186.52	8136.67	2675.52	23705.9	10092.1	4279.72	16070.8	37023.1	9406.04	5645.33	11608	11225.6	12088.3	3704.35	4937.93
O75607	NPM3	Nucleoplasmin-3		1555.21						946.341	1754.81	2094.78				1247.92	888.223	8454.44	3927.33	6657.49			1030.28			1588.44		10020.3	9698.54	5945.15	4511.54	4055.91	14967.2	7408.66	17605.3	11052.8	5301.13	27571.4	8848.86	21355.3	4063.23	7701.28	11012.4	4320.53	7670.39	17700	8642.63	8776.27	22778.6
O75610	LEFTY1	Left-right determination factor 1	15717.7	14488	8102.97	126859	21048.1	677374	24867.5	28392.7	25591.4	14812.4	104895	45522.6	18994.8	3741.4	16616.1	19297.3	55227.7	34376.4	42139.7	103969	14897.3	71875.8	4113.71	8870.53	42158.7	26805.9	1725.17	36217.6	23546.7	11396.4	23237.8	38863.1	19899.7	20780.7	60426	19695.8	5725.39	2197.24	15043.5	62252.8	17252.1	292273	44066.1	3724.57	22176.8	13185.2	24116.8
O75629	CREG1	Protein CREG1	559722	547411	276222	3.78771e+06	772183		406254	376392	193299	48962.5	401867		349244	71671.9	475420	315666	1.11062e+06	345601	681189	354146	428130	431378	256688	104590	274783	5414.8		8218.04			12894.8	1907.5	3367.26			2931.12		4287.69		10711	5176.55		4264.21	6166.6	4184.84	2744.47	2374.48
O75643	SNRNP200	U5 small nuclear ribonucleoprotein 200 kDa helicase	119327	216842	65665.6	827488	135529	116254	79295.1	93668.4	90600.2	76229.5	137462	121965	107476	142124	127767	142926	91782.8	87706.6	76586.4	70863.1	76833.3	66872.9	76761	97994.8	79130.6	22930.5	16197.9	13904.5	19167.7	18964.2	15670.5	21035.4	19079.7	17365.3	13966.5	27516.5	19734.9	20106	22492.6	29160.8	16553.8	20389.3	37849.6	24181.2	17417.8	18419.4	21012.3
O75663	TIPRL	TIP41-like protein	78583.1	57714.1	68073.5	1.47372e+06	143838	57575.4	179644	144871	58942.1	111062	42214.2		36801	66152.5	55239.3	158867	161597	165556	118089	74477.6	143280	11593.6	30781.4	64029.4	96246.5	98383.9	100898	69693.9	61386.6	57822.7	166844	69614.9	80748.2	80698.8	36979.5	70030.4	52930.5	71594.3	30105.3	75892.2	92254.7	84141.2	80909.4	84527	72357.5	72630.9	55858.3
O75678	RFPL2	Ret finger protein-like 2	4797.05	3940.57	2122.53	15694.3	3960.93		2696.47	1411.06	2417.34	4259.1		5618.54	4868.54	1684.42	2596.48	4501.19		2968.57	4027.55		1656.96		303.472	1024.61	881.883	33309.9	37436.9	55720.1	37592.3	32906.7	43664.3	33826.3	36390.8	31638.6	40862.5	36073	38292.2	32794.5	43641.1	49267.6	36476	20763.3	36467.4	28412.4	40495.1	36147.5	41970.3
O75688-3	PPM1B	Isoform Beta-X of Protein phosphatase 1B	35772.4	7493.45	44037.1	38926.4	23598.7	42028.5	24710.5	21688	18717.2	32109.7	34101.1		14237.2	17983	29841.2	49231.4	18651.2	22656.1	28098.7	23868.8	48521		20116.9	19605.7	31035.5	15292	14838	13276.2	33813.2	22205.4	5662.95	9866.05	18588.3	12210.3	14486.9	7028.78	17913	11752.9	12812.3	4293.7	7271.18	3998.64	15470.5	5021.75	3124.82	10834.9	12689.8
O75691	UTP20	Small subunit processome component 20 homolog	523407	390609	430107	1113743	351347	591251	323739	311806	235352	375117	558959	399962	373293	398000	583173	655614	522438	315251	363760	415150	272336	268562	312010	286304	245593	85222.9	107411	106670	100459	80853.9	87106.5	103683	109715	96880.4	126460	104417	93907.3	94679.2	110019	102963	90783	82855	86421.5	95137.5	78335.5	109815	90186.2
O75695	RP2	Protein XRP2	7932.68	1128.91	3905.85	7446.45	1771.89		759.107	6717.84	1146.15	2140.64		14035.2	4140.84	2981.15	2447.84		2392.75		2870.32	5738.73	1322.16	5166.11	1993.07	2928.92	2922.56	6370.13	5707.49	7345.04	6592.45	7248.57	25809	11514.2	11956.7	6962.77	4989.29	13672.8	8184.31	6828.38	6152.57	11828.9	10431.8	8344.95	7271.68	25477.8	10706.4	4527.38	6450.14
O75712	GJB3	Gap junction beta-3 protein	43280.5	1787.03		25174.5	16273.1	60563.2	20128.2	6851.88	3681.03	98987.2	34326.5	21704.7	11891.3	3931.33	76247	104205	27524.2	12570.2	2209.46	13334.4	2522.12	21679.3	13115	19100.4	5756.84	5980.85	17552	9490.8	13344.1	17690.8	7493.54	8568.43	8052.88	12729.7	27934.6	4986.67	10010.6	5256.69	11067.3	6345.06	9403.78	21391.4	6607.53		8650.59	14815.9	6316.16
O75716	STK16	Serine/threonine-protein kinase 16	120647	16415.3	284721	95223.6	66515	128250	97604.7	4707.42	62846.4	36809.2	47958.4	78592.4	57600	31371.7	112065	135094	150079	226842	289244	89243.4	136506	57396.7	66995.6	36214	44913.4		60243.7	82637.3	214714	226964	23327.7	29805	60251.1	56205	111029	25339.1	99100.7	44468.7	140100	46486.9	52077.1	34344.9	61903	58069.6	78890.6	91306.9	30566.5
O75718	CRTAP	Cartilage-associated protein	1355.76	4453.89	1729.14	2483.66	1399.75		1314.98	1787.27	1205.51	343.004			1019.27	1234.7	1347.14	1014.52	1025.54	911.348	627.052	901.312	1297.95	6572.43	104.284	2631.41	2196.21	12568.7	11148.9	17746.6	8090.6	8987.14	19778.8	9721.01	11274.6	16427.2	5592.92	16590.7	10298.6	15073.7	7964.18	21037.9	12728.5	11009.8	10956	22077.1	8786.8	9913.09	14428.8
O75752	B3GALNT1	UDP-GalNAc:beta-1,3-N-acetylgalactosaminyltransferase 1	9284.87	284480	5240.07	55323.8	9522.88	5538.25	10448.7	9987.75	6460.69	8439.09	13442.2	14950.5		82950.1	35462.1	20786.6	8568.31	16864.8	6421.12	5874.83	6879.26		6190.82	8536.79	7062.41	46499.4	60862.8	38905.9	31176.4	44776.8	31033.7	34209.7	42745.4	57741.3	74360.7	35005.8	38198.2	28927.2	45907.1	48454.6	38878.1	144146	35394.5	35206.4	31728.9	37279.4	26983.8
O75764	TCEA3	Transcription elongation factor A protein 3		1364.4	3651.41	27095.9	25647.5		1996.82	364.23	856.153	1465.95		4361.34		270.695	4200.83		20260.4			7081.73	1719.49	3148.77	3345.27	491.395		22578.9	13559	33333.9	32840.8	21490.2	24152.9	23658	18936.1	25177.6	40162.8	21717.7	20813.8	19826.4	19815.2	27909.3	20658.2	26825	28956.3	17656.1	18241.5	27785.8	28777
O75781	PALM	Paralemmin-1	152610	23556.7	49919.7	491147	58579.6	53163.4	54433.4	53437.6	26529.3	42460.8	41269	30451.6	95701.9	31250.3	25682.5	188602	115483	101863	83732.8	85803.2	24484.6	36230.3	32879.2	66694.2	48853.1	7395.34	4802.5	6278.65	7250.09	7920.8	5853.69	6495.97	4692.76	5726.28	11081	3699.29	8178.65	5660.24	6124.94	6305.54	5652.14	17696.1	6572.01	7053.45	5843.4	5826.46	6148.18
O75792	RNASEH2A	Ribonuclease H2 subunit A	6143.95	4174.62	4319.24	41124.6	9364.84		2900.76	6417.9	1988.7	4836.55	2262.82	6541.84	2514.09	3760.08	3531.51	4746.66	5706.97	5650.13	3819.55	3770.07	5543.9	3584.59	2230.97	2789.3	3100.25	61304	52594.1	89187	59570.6	62305	77315.3	61883.6	66816.2	85085	86034	68933.5	54726.4	79321.9	58506.4	83612.2	68069.6	102942	81006.3	68018	64632.2	62274.5	66467.8
O75821	EIF3G	Eukaryotic translation initiation factor 3 subunit G	6100.37	3000.95	1529.85	156873	33454.2	221.297	2275.34	2134	3488.7	1821.03	343.653	155.345	581.694	12683.2	3913.05		3743.63		2658.71	2419.07	3356.1	827.116	2307.73	1943.23	1477.94	25777.1	20844.9	14529.4	16276.1	15143.3	20318.7	20331	34494.9	19907.3	12327.1	40292	26109.6	42310.1	23651.4	36425.9	22283.4	28385.3	30514.3	37266.3	24201.4	25468.4	34941.1
O75822-2	EIF3J	Isoform 2 of Eukaryotic translation initiation factor 3 subunit J	7962.87	9391.96	3886.27	64263	5701.18	1882.77	14307.3	7008.29	10537.8	5928.05	22173.7	22315.1	6631.24	8873.13	910.564	2571.52	6246.04	7176.95	9893.18	6455.6	6051.3	16250.1	7581.13	8430.25	11157.9	12477.9	8972.53	11570	11198.1	10923.9	18735.7	10322.5	17640.7	17006.8	6917.6	21763.2	15203.9	20375.9	10488.4	21760.1	18863.5	14799.8	14261.9	19186.2	16693.5	16669.8	19605.6
O75828	CBR3	Carbonyl reductase [NADPH] 3		2137.44	2410.09	78611.5	1825.75		1340.7	5633.23	1232.48	6077.81	7917.58	6605.75	13719.5	7888.63	16902.6	7547.22	919.573	961.794	2368.52	2204.25	1256.4	6341.35	4835.81	17706.7	6831.61	8891.79	79598.6	45408.9	18244.9	15881.4	31558.7	9437.18	27563	22000.7	65539.4	9254.77	23237.1	18315.3	29244.3	14334.7	21573.4	207707	12700.2	12485.6	31332.9	8820.7	13817
O75832	PSMD10	26S proteasome non-ATPase regulatory subunit 10		4929.07	2220.56		1515.28		1470.39	3354.34	1863.36	2179.54	2087.86	3784.58	1557.31	1976.51		1660.27	3289.29	1454.5	1559.33	1433.4	2290.58	1338.63	2382.24	3897.25	2155.87	33685.4	42881.9	25642.6	47918.8	44026.3	16107.3	30902.8	21604.1	15200	27250.2	41156.4	34013.4	18880.5	24218	21547.4	19405.2	47640.1	38997	37062.3	24603.3	30598.8	35415.4
O75844	ZMPSTE24	CAAX prenyl protease 1 homolog	24423.1	13354.7	9127.63	31831	14767.4	62120.4	17498.8	12630.3	12241	17049.9	31652.5	22475.1	17689.1	12414.8	6710.1	20144.1	10225.2	13061.7	9326.37	21006.3	7861.08	24231.1	13745.8	13160.8	17504.8	51500	44619.9	86925.7	53591.3	72240.1	52592.3	61280.7	99531.2	62313.7	39388.6	47188.8	49146	60615.5	145969	47541.6	54114.8	41769.7	55660.4	35971.4	69696.6	42150	53354.9
O75864	PPP1R37	Protein phosphatase 1 regulatory subunit 37	79092.5	11688.5	47967.5	849780	21804.9	278153	46983.9	26774.5	28070.6	19526.4	49801.9	26645.2	128050	20685.1	16776.8	89418.1	74737.9	18020.3	34037.5	64135.9	30835	34271.2	53632.4	15488.1	23928.1	54657.1	49296.2	56645.5	62808.2	84149.6	41184.1	53987.5	35279.4	45566.3	63116.8	24358.8	51356.7	37750.6	52209.7	27367.9	43603.9	48324.8	35424.5	45585.7	46494.7	47259.8	37538.2
O75874	IDH1	Isocitrate dehydrogenase [NADP] cytoplasmic	6832.6	9155.97	38951.5	12602.2	9487.86	18869.1	6686.47	17004.3	15279	11740.3	14568.8	11772.2	75787.1	45606.2	3721.94	3133.59	9660.56	8504.64	7600.1	24017.1	13972.8	49773	42544.1	31106.6	18034.2	200968	209735	497246	499497	474880	899168	274104	481602	414435	109956	224977	186889	403920	216301	497760	836419	151187	227129	436161	406299	503824	264511
O75879	GATB	Glutamyl-tRNA(Gln) amidotransferase subunit B, mitochondrial	2937.45	6228.9	6614.21	850578	5864.13	1.7642e+06	5695.49	3702.73	12351.4	9165.39	192750	832913	19556.2	8281.49	1571.75	1894.85	17408.7	7683.18	12848.2	10829.5	7627.77	37409.8	4033.94	13470	12098.9	6454.43	5180.19	8842.64	4831.56	4064.18	7341.7	4221.76	8411.36	5561.91	6012.56	7158.86	5252.01	7006.84	8729.92	7564.44	7052.34	5404.81	4885.11	7150.05	5204.42	4968.64	6746.38
O75880	SCO1	Protein SCO1 homolog, mitochondrial	281.635	1899.07	443.403	2781.02			793.99	2809.29	962.601	16090.2	9640.95	11131.3	4864.33	339.892	12728.6	3051.47	674.955	2813.34	2873.93	4837.46	530.353	6604.03	1047.34	11276.6	876.294	7555.77	9515.22	16669.1	14680.8	12722.9	9572.14	6719.17	6011.55	6539.01	13278.6	5961.91	11310.4	5159.23	2244.92	12373.6	14214.1	5199.51	10964.8	4721.64	8616.01	7274.91	8589.56
O75882	ATRN	Attractin	6867.14	6468.53	5987.6	44806.7	7675.68	311576	8091.47	2770.81	7378.88	4761.41	11665.1	7620.27	14444.1	4528.3	5356.65	10465.6	8096.43	8293.09	9553.21	8978.19	6553.24	10649.6	3787.17	4353.95	3974.98	18000.1	33188.8	25935.5	41310.4	38871.3	28175.3	25211.9	21722.6	26241.6	29144.3	9272.74	22881.4	12270.6	20300.9	12405.2	25379.1	8156.74	21293.9	21742.3	17125.1	26191.9	12898.4
O75884	RBBP9	Serine hydrolase RBBP9		9187.28	2962.26		1993.05		3967.98	21256.8	5456.46	13542.7	10781.1	7649.01	12752.1	21643.7	57619.1			4153.49	2864.43	3954.91	3723.7	16824.8	5245.22	12893.1	11699.2	70574.3	85719.5	49967.1	23886.2	21083.3	80287.7	40186.3	47626.6	45821.3	15130.4	33897.4	26878.8	38809.7	20653	24691.9	42218.5	48394.3	51108.4	37654.8	23659.1	51540	41207.3
O75886	STAM2	Signal transducing adapter molecule 2		6150.05	2806.57		2067.33		1512.45	5823.68	788.325	3792.87		7133.06	435.659	8615.37		783.408		1251.97	1577.38	1593.21	2660.27	1694.33	863.402	2226.36	2022.64	24874.3	22557.9	13045.6	17985.9	20655.7	26886.7	28836.4	15821.3	18983.7	22709.4	25619.4	21076.8	19330.8	18914.5	32298.6	19726.8	33018.9	21980.3	29931.1	21492.6	23759.7	24104.7
O75897	SULT1C4	Sulfotransferase 1C4	2948.52	4620.12	16705.7		3784.34		11510.5		21995.2	13076.7	6309.45	18659.1	13367.4	7433.75	10859.7		2896.39	12457.1	7151.76		16257.2	33685	59450.5	46105.2	61909.5	7108.05	3478.42	8524.03	5161.96	2074.21	5710.98	2692.4	4268.9	4433.14	15373.2	4070.98	6925.71	4379.24	10113.3	8282.15	5269.01	9296.84	8464.5	6428.87	4943.47	6195.02	3052.85
O75915	ARL6IP5	PRA1 family protein 3		1394.69							1283.96	807.98											1184.57		1625.52		945.061	4345.66	4851.98	1963.93	3817.68	2139.61	6836.93	5009.13	3765.78	4096.29	2160.55	3891.44	1238.93	4618.2		4249.35		1708.61		6614.12		4969.4	1233.79
O75935;O75935-3	DCTN3	Dynactin subunit 3;Isoform 3 of Dynactin subunit 3		7341.26	463.498				2004.7	1997.8	3960.09	2448.8		3092.1	6245.15	6130.1	1222.56		17547.4	922.597	152614		3710.4	3832.19	4251.87	4933.81	2772.52	6612.46	6801.66	2661.54	6580.17	7717.18	7277.07	5173.61	10209.4	7767.69	3589.1	6678.01	9303.33	12533.1	4696.77	7632.81	6283.86	4110.54	11482.3	22646.1	9150.21	8895.99	12267.1
O75937	DNAJC8	DnaJ homolog subfamily C member 8		2302.02	4148.18		1051.21		794.119	7452.61	3031.37	1355.77				16658.7					1023.63	3140.77	5434	5770.98	4595.88	8730.92	3077.15	18064.7	13345.7	12329.4	7924.66	8793.35	14868.4	20644	21043.3	16542.6	12422.9	26080.5	13415.4	20995.7	17468.4	23097.3	16534	39190.5	25646.1	17313.4	19174.4	14542.1	22924.6
O75947	ATP5PD	ATP synthase subunit d, mitochondrial	28963.2	15225.2	20409.9	13746.4	26266.5	125439	14564.8	10894.7	21440.4	13240.6	60940.5	33376.5	30185.5	20405.8	13722.6	23249.8	37954.3	21423.7	20279.5	62154.1	21409.3	57091.5	20403.3	25547.4	19905.6	17658.4	8009.15	12799.2	21307.8	19504.4	9421.38	12293.5	13609.9	11652.3	24051.8	13820.9	15303.3	10913.3	22345.6	16904.7	16590.7	16778.3	15605.4	16786.4	17869.5	15216.2	14753.3
O75995	SASH3	SAM and SH3 domain-containing protein 3		1380.08	1117.82					2691.28	498.153									113.384	655.648	1139.81	888.131			508.242	1633.35	5420.74	5418.78	11328.8	8132.22	16795.7	8503.35	5626.04	8602.1	6757.79	7081.85	9190.17	7840.08	3723.65	4692.53	5845.92	7555.15	15326.2	10162.3	8819.09	8712.8	8303.25	7860.08
O76003	GLRX3	Glutaredoxin-3	11274.3	12574.1	8209.47	262176	4507.94		6763.35	13551.8	9174.76	10228.3	5969.78	14277.5	14667.8	18493.4	6907.69	14405.9	9019.06	6792.94	7144.32	7226.44	10037.2	11049.9	11150.1	17259.5	11350.5	54421.6	40143.1	31429.3	45202.4	43056.4	14471.1	47033.6	35917.2	28928.5	19100.5	65215.2	51443.7	29651.1	50127.6	50590.6	43452.3	33911.4	60645	63898.7	35554.1	46349.7	78101.3
O76021	RSL1D1	Ribosomal L1 domain-containing protein 1	13604	4250.14	15255.8	19870	8482.95		6672.38	5320.13	13604.6		2731.21	4413.88	14985.7	2441.77	6934.07	6790.36	17904.5	6454.98	5671.22	13621.3	7092.96		7651.95		2964.58	81999.3	58176.7	75418.5	73522.5	71136.8	64886.7	82047.6	86081.9	88350.2	160405	153121	72677.4	109724	90382.8	150562	82045.3	180153	88428.3	69799.5	78709.5	64120.1	75542.9
O76024	WFS1	Wolframin	67620.3	49355	41705	1.00805e+06	67617.9	120013	49779.4	32655	41235.2	13679.2		38266.4	16101.7	34148.2	23960.9	51034.9	72375.7	71625.2	72128.2	76442.8	45781.7	40535.9	31904.5	28131.5	30427.9	7195.24	6665.79	10128.2	10502.8	11550.9	9727.52	5093.68	6094.45	6828.57	8380.25	4866.37	4904.62	5175.86	6552.1	6496.06	5847.88	11143.4	6180.39	5375.78	4989.77	6947.86	4587.36
O76070	SNCG	Gamma-synuclein	2002.84	1146.28	3434.28		2033.41	11550.7	1305.54	5653.33	1236.48	1931.1	5242.6		3233.26	1378.35	5277.27	3698.15	3796.52	2140.18	3643.83	5233.63	2187.33		1946.23	470.412	634.477	14708.4	10632.7	25681	14595.9	20621.9	10325	22667.8	16522.6	19668.3	87565.3	10929.8	11831.5	16316.6	41610.7	10712.1	14883.7	89694.3	19133	13471.5	18287.9	16032.5	11449.1
O76071	CIAO1	Probable cytosolic iron-sulfur protein assembly protein CIAO1	5877.45		5910.42		2192.73	4554.35	2179.61	2923.82	1637.09	721.284			1689.75	1223.14	1727.22	5297.72	3972.63	3230.54			2149.14	2771.64	1773.45	1871.55	508.465	4005.4	4383.59	880.819	3659.58	3199.9	670.3	1022.18			2174.79	1371.79	2516.08	1116.39	4376.55		1586.6		4771.96	6166.99	1441.44	3867.46	2363.31
O76075	DFFB	DNA fragmentation factor subunit beta		2333.9	2567.65	9617.65	1991.52		655.422	999.954	500.996	764.523			927.977	842.102	4048.24	2477.49	761.125	312.015	955.75	810.273	1065.6	1162.84	1011.88	479.246		6699.94	1907.32	7897.57	5886.98	12738.9	10268.9	11944	5713.12	5147.03	3599.44	8403.71	6210.98	3793.66	18226.8	5416.09	7068.26	4680.93	10580.3	6124.14	6849.19	8532.4	7499.23
O76094-2	SRP72	Isoform 2 of Signal recognition particle subunit SRP72	9329.94	4975.42	3999.73	37293.1	7986.56	21067.5	5378.09	4263.65	3384.73	8812.14	16824.4	9334.72	3843.35	3882.04	6113.23	5878.18	7929.1	6950.28	7212.61	5461.63	3112.08	4280.25	5067.23	6030.68	6636.2	3645.14	4403.32	3172.08	4151.21	3207.61	4226.3	5403.61	3601.25	2871.89	6226.04	9767.77	4881.59	6670.46	4394.83	7292.71	3917.59	4890.54	5348.76	2316.83	5034.29	5425.64	6182.55
O94760	DDAH1	N(G),N(G)-dimethylarginine dimethylaminohydrolase 1	2200.23	12676.5	7738.16	46667	5990.65	9389.1	6545.55	21114.6	13503.1	12249.3	15787.1	15416	16500.7	8984.73	9651.63	8987.24	3718.59	6000.07	4605.41	10762.5	11009.5	19648.6	12199.6	20399.7	11194.5	23029.8	29717.9	102926	63254	64351.6	251402	145847	119336	120450	18399.8	120603	62652.7	97564	51774.5	56186.7	143560	23627.4	29354.8	105204	65925.9	69785.7	99483.9
O94776	MTA2	Metastasis-associated protein MTA2	25459.4	4831.23	16353.6	5770.35	15208.7	26298.7	3125.76	19036.3	4967.93	5805.26	2128.56	23749.7	7953.42	16207.4	28348.2	12095.8	11057.4	5220.83	11916.3	22260	13367.2	11551.2	10253	5973.27	6133.79	7775.49	4356.49		2411.46	2682.61	2615.8	2214.58	2815.03	1637.28		4089.9	2748.74	4320.96	1075.11	3952.1	4305.61		7296.52	5053.77	2330.36	5643.42	5471.23
O94819	KBTBD11	Kelch repeat and BTB domain-containing protein 11	16114.8	18721	21407.2	178374	21795.2	19289.9	18194.1	14824	12911.8	12229.3	32438.7	14427.6	11737.7	13504.9	21902.8	16538.7	23135.3	21362.7	18529.9	19441.6	14018.7	8977.62	13824.5	11068.5	10208	49807.9	40675.7	51691	86854.7	104449	35289.8	45574.7	40875.4	36441	94097.8	25919.6	51291.4	41070.5	113470	40242.2	30772.4	33162.6	59532.5	21299.6	47771.8	39380.4	34772.6
O94823	ATP10B	Probable phospholipid-transporting ATPase VB	33829	30083.1	19517.4	34407.5	21342	190178	10941.1	14574.4	15684.3	12273.3	26252.2	16076.2	8380.72	15498.3	18876.6	12352.8	24208.8	8551.92	10677.9	17412.7	24497.4	14884	22212.3	16786.4	9365.51	87376.5	81099.4	105742	79258.9	86132	65525	48229.8	105373	76044.4	90092.1	81199.9	70764	85859.4	96920.7	141556	84469.7	118052	75143.1	63597.9	72750.4	76279	60526.5
O94826	TOMM70	Mitochondrial import receptor subunit TOM70	1243.06	1488.05	703.18	45642.1	1714.96		700.081	3436.9	1053.95					3104.77	297.046		4361.69	931.674	231.102		1738.91		3093.01	3924.76	748.627	10362.5	13238.3	8082.8	6662.5	12668.3	15622.2	9395.93	11070.7	9746.97	5695.17	13961.2	9511.43	11805	7085.6	9937.11	10090.1	7590	10866.8	20729.9	8571.57	9388.08	11798.4
O94829	IPO13	Importin-13	5023.79	1016.4	1867.07		1689.67	12225	1327.44	662.279	1641.62	2248.18	3477.52	3303.65	731.096	2009.87		905.366	2948.24	740.821	2270.28	1691.95	1272.97			4661.89	503.254	3138.37	10305.5	13763.8	174.623		5421.96		3620.97	3873.38	1757.65	6000.5	4542.45	5762.61	17507.6	11058	5684.25	10971.9	11633.8	2154.17	4080.14	14469.1	8353.16
O94842;O94842-2;O94842-3	TOX4	TOX high mobility group box family member 4;Isoform 2 of TOX high mobility group box family member 4;Isoform 3 of TOX high mobility group box family member 4	4668.44	888.074	2394.13	7527.93	4504.61		3278.26	925.121	2440.48	23.3409	21581.7	19509	2611.67	4974.09	1871.99		4632.15	4249.47	4293.5		3497.62	13319.6	6260.88	2868.89	3854.21	5541.72	4283.16	4946.86	4553.31	6019.38	5709.13	5134.16	4252.21	5339.32	3609.49	10267.1	4374.08	6092.13	5892.8	7495.96	5915.1	4900.46	6455.28	5927.39	4068.14	4211.19	4574.23
O94855;O94855-2	SEC24D	Protein transport protein Sec24D;Isoform 2 of Protein transport protein Sec24D		6402.22	831.566	35526.6	2457.06		810.914	1546.79	2477.12	1354.28			2154.38	1348.88		1531.57	1902.73	470.898	347.792		1454.82	2043.29	3913.69	3966.41	1259.37	5602.62	7987.16	7358.8	7354.81	6853.36	11282.5	5934.1	5944.15	5077.42	3067.1	16527.9	8400.35	5917.23	4598.38	12085.2	10673.7	4838.99	4857.93	4654.06	6689.9	14619.4	8980.97
O94868	FCHSD2	F-BAR and double SH3 domains protein 2	12834.4	1787.31	22497.2	72050.7	5989.79	73686.4	4780.54	1678.36	5939.78	1309.77	29004.2	11344.7	30705.2	4973.69	5867.64	12746.8	9272.3	5989.66	14114.3	13459.3	6701.89	18607.8	6596.27	4378.91	2055.52	22844	16156.6	27262.8	79302.8	96151	14477.5	12709.2	28521.7	22427	37161.4	13346.2	25148.1	24304.5	49332.5	13911.5	15109.8	13027.7	23849.8	16668.2	20284.4	23124.7	16573
O94885	SASH1	SAM and SH3 domain-containing protein 1	22265	30985.6	46665	115108	30344.5	73536.7	24398	3857.49	31988.6	24081.2	36906.6	22475.3	82394.3	49795.4	25161.4	74005.9	32044.6	29980.8	25351.1	64772	30418.4	61076.1	50731.6	33963.4	24565.6	304775	248342	342502	426668	406068	221729	278968	253528	291559	383170	214323	308684	231990	377402	203994	234814	282106	314736	223235	287008	240602	219514
O94886	TMEM63A	CSC1-like protein 1	11346.7	15551	24753.3	9739.49	31613.1		20486.1	31436.1	38052.6	23895.3	37026.5	36150.1	23805.3	23128.7	10048.2	25946.5	9785.72	22805.2	24024.3	11823.7	31715	20710.2	43249	31024.8	42819.1	49790	91342.8	27529.8	53616.5	46915.1	39098.3	59800.7	57162.2	62650.2	31328.6	69753	59375.4	67358.8	41154.5	67146.3	67368.1	60565.9	23591.4	67153.4	59787.7	69254.2	97869.8
O94888	UBXN7	UBX domain-containing protein 7	5157.82	5101.6	6042.05	459196	13495		7269.11	12395.2	8781.14	18354.1	15985.2	12228.2	13064.7	12900.8	11336.1	11399.8	22605.2	11261.7	17506.6	19306.3	6408.6	7683.45	7998.18	10803.1	6389.5	316021	136068	120838	131901	203717	163220	220656	504450	408558	161559	337369	169645	401203	127059	271284	178485	272060	312226	183402	122135	217741	361393
O94901-9	SUN1	Isoform 9 of SUN domain-containing protein 1	17373.4	14445.2	15098.3	51191.6	23167	36783.3	12231.8	24449.5	18459.5	28767.1	32965.7	64161.1	28557.4	27024.2	20820.7	11190.6	30509.8	9014.67	25018.5	23567.3	16134.6	10625	18121.5	20612.7	15409.3	48305.4	65863.9	31449.9	90568.1	78526.5	57314	38866.9	37978.9	44775	68949.5	31185.5	49049.9	43366.6	42949.6	41839.4	56498.6	84623.3	52137.7	28007.4	41261.7	43160.4	43533.3
O94903	PLPBP	Pyridoxal phosphate homeostasis protein	8710.19	11722.3	7835.42		16795.1		7323.1	21259.6	8775.06	10045.8	7563.47	9617.8	11892.5	15347.1	4979.14	5522.6		5952.47	11338.8	8337.56	11897.5	22706	7216.29	18207.9	9083.38	25990.6	23012.1	9791.67	11764.4	11378.9	2952.37	13310.3	3955.44	2843.89	13402.1	20824.2	9852.01	3024	16586.7	22159.5	6474.07	55337.8	18719.5	12077	8381.29	13380.3	27986.2
O94905	ERLIN2	Erlin-2	5327.04	12934	9600.26	15591.6	20763.6	152679	12164	9367.51	23623.9	20940.7	18110.4	23649.4	27231.8	17705.4	14850.9	42712.9	24507.9	16840.9	25789.8	13506.6	2974.55	33572.1	23908.1	20860.2	13273											1624.37
O94913	PCF11	Pre-mRNA cleavage complex 2 protein Pcf11	4960.84	4538.19	1558.71	31254	5334.65		1812.57	1787	1287.39	1373.82	2177.29	1196.9	984.222	1518.41	2367.3	2133.86	3930.72	2368.53	2981.27	1778.42	1428.8	1555.36	780.534	963.724	1431.97	60744.8	79765.6	83442.3	98423.4	89134.1	59422.5	49743.6	49564.5	68100.8	129053	46890.4	55554.3	59340	86101	61754.3	54548.6	68461.8	62064.7	56014.6	51234.2	54483.8	54120.2
O94919	ENDOD1	Endonuclease domain-containing 1 protein	43650.1	28000	18331.6	1.39369e+06	35243.3	86285.1	27135.9	47396	28704.1	71342.9	40404	41547.1	41460.4	42904.6	18757.1	14899	17880.2	26481.2	40261.9	43417.1	19242.5	41799.2	23138.6	27758.2	31381.5	43293.3	19086.7	59648.6	63935	67589.5	35619.6	32405.3	48927.2	30195.6	29274	36092.4	48224.4	39359.4	72985.3	24631.2	28223.2	32081.2	40809.8	22777.7	35684.5	34473.8	32900.3
O94923	GLCE	D-glucuronyl C5-epimerase	10819.2	26018.1	11063.1	73013.8	5692.42		5958.71	1202.45	4367.18	2873.21		736.73		4011.03	4191.99	6947.96	14630	7511.53	9051.99	5369.27	8520.66		5701.49	4195.98	2167.64	21710.6	32251.8	37776.2	48635.4	43056.6	18758	20481.4	24503.7	28199	39608.5	13221.5	28207.9	18802.9	45356.4	12220.1	26947.3	24541.4	26435.4	14135.2	22944.7	25626.6	23914.1
O94952;O94952-1	FBXO21	F-box only protein 21;Isoform 2 of F-box only protein 21		3118.34	5775.43		5104.12	4637.86	2425.8	1667.51	1806.9	2581.91	2209.3	5377.64	6193.48	14264.9	10639.6	2404.94		2098.89	927.177	2616.23	3856.99	6965.42	2357.11	3108.98	2872.28	6009.65	4435.34	10604.1	8041.59	5576.14	9417.83	6629.53	6992.41	7626.83	4299.36	9316.99	5897.71	7726.96	17236.8	12617.1	7797.07	12159.5	5716.22	11756.3	6887.07	4667.47	9028.56
O94955	RHOBTB3	Rho-related BTB domain-containing protein 3	30827.4	34899	24874.9	211553	28939.8	84424.9	30102.4	14200.7	12418.2	45724.8	20023.3	11826.6	7746.59	14558.2	13906.1	38113.4	10702	31323.7	22330	23896.1	21426.7	7064.97	8673.29	10681	22219	41392.7	33293.8	58666.6	53432.9	61044.1	29852.8	37843.3	29942.4	48376.3	73091.8	25973.2	36670.5	39699.6	51791.4	31272.8	42653.1	27404.3	36812	25534.5	32737.8	32761.8	34975.8
O94966-6	USP19	Isoform 6 of Ubiquitin carboxyl-terminal hydrolase 19	8223.44	6177.51	3854.51	18327.3	4339.11	20207.4	5924.43	8642.88	5153.95	13315.3	10101.4	8110.64	9413.76	9795.93	12669.2	15317.2	5644.99	7969.37	4408.79	1849.28	4010.19	6318.19	9020.65	11152.8	7730.81	21219.2	34208.8	31881	35396	38208.7	18015.6	20199.7	19549.7	25306.1	37570.2	12459.2	19485.6	17129.6	20731.7	19270.6	21627.3	35710.4	20871.4	15379.6	19123.8	21065.7	17305.7
O94973	AP2A2	AP-2 complex subunit alpha-2	7074.1	4819.75	4550.75	11803.7	3476.18	10333.6	3707.9	5185.48	5643.83	4326.54	9504.68	17962.3	5827.85	6127.59	2195.58	5314.93	4079.32	5111.31	3158.33	6182.99	4949.22	8990.01	7417.4	8284.64	4148.53	4935.03	8820.42	1328.77	6660.15	7244.21	12971.3	6223.25	5504.98	1297.12	2991.78	9481.73	9368.8	11556.1	5376.92	5278.36	7624.55	7134.14	5558.7	9457.95	6475.45	9835.84	13871
O94985	CLSTN1	Calsyntenin-1	5449.53	19329.4	13175.3	14475.2	47330.1		4389.3	4646.64	15703	2168.92			8368.45	9392.38	530.829	4146.61	12505.1	3197.81	2331.01	12599.6	11325		22085.7	19523.7	1685.93	32504.8	23054	31387.4	16122.6	17754.4	59583.6	40145.3	68335.7	36754.4	13791.8	88692.3	34336.5	74469.9	142233	54831.7	30349.6	16191.3	16015.1	77100.1	19158.3	31567.3	26704.4
O95050;O95050-2	INMT	Indolethylamine N-methyltransferase;Isoform 2 of Indolethylamine N-methyltransferase		939.625					80.639	2565.14	1545.44	1122.41			982.502		2443.84								2055.6	2857.91	2045.63	12202.9	13046.1	12555.8	11869	16723.9	12360.3	11535.4	15228	10493	24231.5	11560	11006.4	13013.7	21047.2	13124.1	8841.05	16853.8	8444.55	13967.2	9842.36	9485.53	11969.1
O95081	AGFG2	Arf-GAP domain and FG repeat-containing protein 2	172407	77121.5	43252.4	6804.77	68795.1		137937	24911.4	115039	116787		51689.2	56747.4	82725.7	232387	293014	150432	171048	203818	175521	58266.8	1739.99	64886.7	61928.7	154804	7611.55	8756.61	16086.9	22786.1	17239	7360.34	6419.06	2450.23	6096.24	20080.5	6626.11	14512.9	8696.62	31960.6	6974.46	12012.4	10803.9	14770	6993.45	8718.72	8811.06	10309.1
O95096	NKX2-2	Homeobox protein Nkx-2.2			277.533				263.361	1629.21	346.095	1515.83			533.239	1916.67							438.495	1001.61	581.367	1299.57	378.59	18307.1	11316.4	16491.3	8542.52	9393.21	23685.3	17244.3	28516.4	27900	17374.9	17219.8	11118.7	20121.1	13122.9	19277.2	15987.6	33754.6	11482.4	22596.3	15323.5	13429.3	14685.3
O95159	ZFPL1	Zinc finger protein-like 1	42128.5	15047.6	26337.9	12094.3	45824.4	140215	34719.3	14316.1	43911.9	40602.5	17224.1	18555.6	16506.6	25514.8	50155.1	47027.3	8913.05	23301.7	36114.8	10610.1	27021.5	7584.75	23316.2	20369.2	33765.8	25361.3	29457.9	31554.4	21949.3	36206.7	41943.3	27082.6	5210.98	29495.5	78859.1	26063.3	25565	11021.6	27667.9	27482.6	24861.8	34277.6	19017.8	41437.2	23768	30655.2	23702.2
O95163	ELP1	Elongator complex protein 1	2660.94	767.51	1662.46	27777.8	1780.32		928.711	1294.55	1551.78	951.953	3357.14	4375.3	2586.99	2989.48	7499.77	3805.62	6590.39	2413.73	3891.81	1803.88	1379.96	3124.11	2579.5	3548.95	2854.59	33142.4	18176.4	33843.3	53660.7	58643.4	9700.85	19298.9	60975.5	26399.8	32558.7	5141.48	29596.4	19274.1		16203.6	34309.3	22016.6	33618.8	18249.7	11984.2	20237.3	23119.1
O95182	NDUFA7	NADH dehydrogenase [ubiquinone] 1 alpha subcomplex subunit 7	1093.88		3091.37		9729.55	4488.36	1779.69		1584.24	223.332			2574.54	2088.55	2655.07		2431.88	305.147	2131.42	1971.12	2827.74		1843.49	3122.64	1427.34	2688.86	2931.09	1728.76			1771.18	2723.49	1620.42	1931.91	4101.6	5719.78	2124.61	2006.87	794.627	7366.89	2259.88	4468.23	3074.01		2329.86	1818.52	3989.36
O95201	ZNF205	Zinc finger protein 205	7427.67	3964.3	7268.2	44698.1	12256.9	70806.3	5765.21	3612.79	3932.42	3880.62	7711.81	9098.22	9020.74	5628.57	5863.47	10512.7	7561.57	5720.77	8759.07	6750.77	6473.73	6552.45	3897.98	5460.12	3167.7	29567.5	17302.6	29980.7	48540.5	30987.5	25261.2	28587	22953.5	28839.3	30780.7	26719.7	36996.9	27671.3	29261.3	40119.8	28933	35858.4	26047.2	20011.5	32087.5	29463.1	19731.1
O95210	STBD1	Starch-binding domain-containing protein 1		600.524	218.372					685.627	176.679	1316.85			2058.61	1046.6							201.512	565.178	952.793	2185.31	1365.41	3581.11	14231.4		10954.2	9347.01		6725.34	3530.37	4115.46		6816.95	4076.3	5480.31	10240.1	17188.5	2026.62	11556.2	2940.45	7509.81	6166.87	4812.13	4662.71
O95218;O95218-2	ZRANB2	Zinc finger Ran-binding domain-containing protein 2;Isoform 2 of Zinc finger Ran-binding domain-containing protein 2	5310.35	2614.75	5302.37	17400.8	1305.96	118738	1314.68	1364.7	1244.26	1830.51	722.739	3754.43	7187.02	2906.13	3746.67	3100.48	8666.07	3542.26	9042.8	5544.34	2098.33	7066.96	1598.69	2429.42	1745.29	52108.6	58953.1	73950.4	83005.4	52544.1	75821	52658.6	70334.8	69194.3	80345.5	57924.8	54168.4	72698.8	101579	42915.1	65363.4	56707.7	69141	33427.5	50759.8	78021.3	64847.9
O95219	SNX4	Sorting nexin-4	8798.72	27902.2	6533.81		12897.8	1438.2	25361.3	1433.3	4459.52	12387.1	1948.78	2531.58	2353.32	8151.74	21209.1	7874.24	7010.51	13800.4	8017.91		3810.55	2725.63	1416.51	2574.95	1275.22	58760.1	51207.1	30798.4	37893.1	38212.4	46562	46940.4	21823.8	34455.9	48764.6	67028.3	41174.9	43997.1	40004	83356.8	37911.3	46314.6	39996.2	44331.8	40511.7	50825.8	49000
O95222	OR6A2	Olfactory receptor 6A2	15046.2		23711	10029.3	10642	138302	12144	3259.86	9979.88	16455.1	29396		37050		30161.4	72744.1	13746.5	15873.9	19440.5	37797.4	10550.8	83640.8	9942.88	48875.2	10768.7	154273	249328	332303	224257	296892	165619	238097	128558	223434	292339	170754	159458	158430	323463	253728	266299	207608	219990	134051	277260	198807	197257
O95232	LUC7L3	Luc7-like protein 3		1219.7	848.091				137.735	746.429	379.829	793.103		385.603		1471.15							391.288		702.617	472.794	247.247	70574.1	60526.3	51677.2	50498.7	50632.2	38864.1	69624.6	53022.7	41110.9	63286.5	74319.5	54514.7	54958.7	43434.4	68268.5	59862	84318	91399.2	78706.9	46378.7	57055.8	59507.8
O95237	LRAT	Lecithin retinol acyltransferase	745.729	2361.28		48581.4	29049.1		1086.48		6365.15	7189.02	16913.1	20414	9267.31	6697.42	15685.9	2804.13	1354.15	1484.18	18059.8	1048.54	2161.13		8840.56	9096.93	9334.82	3616.08	8985.39	4738.83	2531.41	2625.3	12058.7	3905.59	9640.97	8234.48	2640.13	16864.1	5280.65	10486.2	6730.22	11665.4	9737.84	12762.6	5797.73	23185.3	7111.77	6566.04	8824
O95249	GOSR1	Golgi SNAP receptor complex member 1	3736.03	8528.5	2524.23		4758.68		4313.58	3388.79	2295.87	5471.78			3560.58	6228.67	6387.77	2209.19	4739.52	1730.96	2632.19	2647.15	3095.05		3105.39	1651.87	4552.82	4195.95	3957.01	8602.39	5447.87	6432.17	9299.8	7193.52	8313.23	7226.95	9192.12	11945.1	5609.66	6553.99	9513.73	11156.7	8435.44	9659.68	5469.38	8504.65	5881.6	7464.47	7656.04
O95259;O95259-2	KCNH1	Potassium voltage-gated channel subfamily H member 1;Isoform 1 of Potassium voltage-gated channel subfamily H member 1	17937.1	3721.99	5273.76	6154.09	8763.06	67769.3	10113.3	5860.02	7813.04	5382.72	20162.7	12868.4	6624.38	4026.34	5079.86	5009.82	4970.66	5034.26	5947.1	21765.9	3508.63	26185.7	16569.5	10520.3	8648.29	15537.2	12966.7	17242.5	15969.3	14740.7	14275.9	14077.8	16148.3	13491	17691.7	9199.8	12416	10461	18141.3	11753	16890.6	9655.45	22128.8	15626.3	14648.6	9882.32	10454.7
O95274	LYPD3	Ly6/PLAUR domain-containing protein 3	10425.8	39005	3430.28	336719	19839.1		16696.3	23887.3	16034.2	31336.9	11683.9	52817.6	13265.9	34791.5	27322.2	24640.5	13903.6	21463.8	12247.8	7670.46	8698.34	12669	4434.57	11955.6	22826.4	3889.75	4400.98	6935.9	8749.92	7497.69	3643.76	5107.36	2550.36	4708.24	1081.77	4460.57	5693.95	4132.75	5468.41	3296.68	6839.49	1910.56	6535.6	4265.58	7537.49	4364.68	4908.16
O95292	VAPB	Vesicle-associated membrane protein-associated protein B/C		21624.3	5599.29					8810.6	4301.85	10331.4	4642.42	18641.3	5867.92	34628.6	11506.9				1085.82	2684.65	5087.78	7410.06	6154.76	9284.53	8377.68	4021.42	2791.17	7551.55	2862.49	3573.96	12401.9	9785.69	8516.46	6892.92	5673.67	7616.78	4142.6	6145.88	3728.61	11158.5	9567.4	7035.29	5358.83	8744.06	6254.18	6207.02	6329.57
O95336	PGLS	6-phosphogluconolactonase	5258.86	18714.7	7480.44	51456.6	6237.57	36171.1	6995.41	26397.5	12358.2	17183.5	13245	17606.8	20885.7	13357.2	2652.93	5582.46	6197.97	7763.31	6550.94	7100.45	9695.83	23823.7	14353.1	25968.6	15882.3	60308.2	64229	74317	44729.4	44891.6	123210	95773.8	120748	115701	55991.9	106439	74655.3	99874	71826.3	98129.1	78161	94724	57532.5	140554	87893.8	70437.6	84923.5
O95340;O95340-2	PAPSS2	Bifunctional 3'-phosphoadenosine 5'-phosphosulfate synthase 2;Isoform B of Bifunctional 3'-phosphoadenosine 5'-phosphosulfate synthase 2	144019	6394.23	124730		48442	734826	64952.8	26438	62038.6	4697.2	67679.9	67229.5	110669	102036	18783.7	62856.1	98168.2	110512	103202	305294	59825.3	63845.7	120751	115215	26339.3	11240.6	10146.2	9061.68	10641.6	10016.1	11373.5	10841.2	11321.6	9176.82	18100	11158.4	11078.8	8977.68	18532.1	15288.7	9792.46	11380.2	12978.2	11522.5	9384.64	12171.8	11127.9
O95352	ATG7	Ubiquitin-like modifier-activating enzyme ATG7	7001.6	2459.74	2831.72	5393.54	5323.99	55647.1	6584.23	5502.91	5082.43	7720.07	6713.53	14259.8	4874.01	4996.17	7005.5	1965.98	4759.69	3493.27	9306.67	4071.93	4429.86	4011.42	8658.46	8116.74	7037.28	23018	32358.6	12041.7	15242.5	18510	36701.4	25166.1	32055.2	25424.9	11231.5	26443.3	31791.9	33365	18895.4	20441.5	21720.5	14354.3	17921.2	43423	27993.1	20129.7	20842.3
O95372	LYPLA2	Acyl-protein thioesterase 2	6597.38	12619.4	8054.41	77386.5	4358.57		10396.9	19645.5	8734.9	16133.9	25068.7	8733.01	18433.8	21539.4	87568.4	8097.69	5037.56	7985.34	3274.95	5603.2	10267.1	17381.8	18545.6	25568.4	7386.46	12419.1	14800.2	16335.7	13182.4	11386	15170.5	16134.3	17182.3	17223.6	5958.03	14355.4	15143.4	15968.5	14470.6	13046.5	14136.3	8883.07	12476.2	20129	14248.7	12351	22527.4
O95373	IPO7	Importin-7	3028.63	10607.3	3911.56	144180	3168.55		5379.49	13641.8	7387.21	11974.3	14961.3	7691.79	13432.5	9219.71	14467.4	773.692	6385.65	3948.87	4935.98	4266.53	6453.7	19164.5	13371.1	19317.8	10038.9	27383.3	44009.2	15926.6	17673.2	16627.5	20495.4	29032.1	29971.7	29700.6	11237.2	38506.8	32052.2	37117.8	27311.9	15932.4	33059.3	16891.6	26866	62839.8	28772.1	25525.9	42134.3
O95376	ARIH2	E3 ubiquitin-protein ligase ARIH2	454.861	2770.93					237.462	1001.03	1063.55					511.651	282.996			392.645	378.238	1080.56	957.302		757.347	919.523	974.582	18874.1	17754.2	34235.2	48079.8	40657.3	19926.6	25948.2	18940.6	17653	64861.2	13701.6	28576.8	17066.6	27408.6	19872.4	14968.7	22189.4	18798	17229.2	25686.9	35281.8	21167.5
O95391	SLU7	Pre-mRNA-splicing factor SLU7		4117.54	2139.93	28074	1929.37	7816.18	2671.92	1361.74	1564.94	3191.38	3857.18	3216.52	2333.82	3046.6	5897.4	2934.02	2205.65	2561.96	1556.09	2844.56	799.91	3678.37	2038.19	1939.3	1467.42	29615.4	48060.8	81080.2	71904.4	52393.8	30386.6	27882.5	53440.7	37368.1	67266.9	32328.4	39200.2	45208	83330.7	49753.4	69266.9	21213.9	60259.7	42361.6	50388.2	48785.4	42142
O95400	CD2BP2	CD2 antigen cytoplasmic tail-binding protein 2	1512.35	6500.59	3874.15	3008.27	3726.82	14697.6	4411.19	7644.59	5440.43	5729.93	6381.78	17180.4	12947.1	16908.1	11446.2	1953.01	3561.44	2506.61	2287.57	3371.49	5956	11144.8	9541.31	8491.82	6405.44	25842.5	17388.7	19042.3	30493.7	21440.8	16486.3	15434.1	19437.3	14731.9	21785.7	20565.2	19411.1	15445.5	31226.9	18343	18858.5	26103.4	20530.3	29742.9	16499.9	14929.1	17890.5
O95429;O95429-2	BAG4	BAG family molecular chaperone regulator 4;Isoform 2 of BAG family molecular chaperone regulator 4		789.56	2155.7					6420.07	9903.84	1038.73					11631.1	7818.5					225.827	79.517			6964.9	9324.43	11219.3	9852.7	6438.84	4403.32	6116.16	11372.8	9599.54	7940.36	18698.3	13499.1	10857.3	6604.81	31652.6	15965.3	8350.58	19112.2	8466.18	13698.5	8284.41	9935.54	8575.52
O95433	AHSA1	Activator of 90 kDa heat shock protein ATPase homolog 1	522.191	5033.15	1161.26		876.978	1924.74	1159.8	4560.35	3066.45	3668.85	128608	10024	5688.3	3880.3	3074.64	1852.2	962.984	758.266	541.793	506.634	2638.62	6432.85	3882.41	9210.8	4178.41	40832.8	27571.8	32411.1	23098.9	23586.5	27976.9	49894.4	36726.9	35372.4	13863.1	44829.9	33842	33295.4	30310.1	31766.2	38134.1	27635.9	42752.3	49261.7	39778.9	22993.7	50626.6
O95436	SLC34A2	Sodium-dependent phosphate transport protein 2B	1695.97		860.942	2732.74	20036			1218.19	536.259					1494.33	5643.52		3438.13			1159.34	969.309		573.921			1967.16	2408.63	4312.94	5430.97	5704.86	7110.59	3681.44	6491.35	9193.6		6415.15	10761.6	5815.11	2600.58	13914.9	5287.25	1426.74	3414.57	12118.4	4794.36	5956.63	4287.35
O95477	ABCA1	Phospholipid-transporting ATPase ABCA1	8664.86	11700.3	13681.5	101498	7752.78	29247	10368.5	4687.01	4975.68	3775.78	10693.4	6180.74	7716.1	3860.51	5381.63	11463.2	13592.8	9697.64	7949.4	5062.15	6893.03	4044.22	3981.01	4143	3736.48	23185.3	25174.9	21470.7	32113.4	35299	20865	20152	17834.2	18294.4	35835.3	15281.1	21034.7	19279.6	26107.5	25816	23195.1	26953.5	24037.4	15420.6	20574.3	24448.9	17844.1
O95479;O95479-2	H6PD	GDH/6PGL endoplasmic bifunctional protein;Isoform 2 of GDH/6PGL endoplasmic bifunctional protein	2015.37	2597.31	1081.7		1003.97		1504.8	2795.19	4509.51	693.103	2009.15	4398.41	3211.83	821.357	8979.05		1375.4	852.672	527.124	894.536	3258.37	4382.69	3778.01	9497.84	1050.25	13623.1	16470.9	14096	15692.7	17034.3	19116.4	13115.2	11394.3	9523.65	13841.6	35616.4	15149.1	10906.9	14729.9	31307.8	18063.1	44348.6	40298.4	17103.8	12109.9	20624.5	20852.4
O95486	SEC24A	Protein transport protein Sec24A									2308.5					6922.53							2132.99		4512.82	2777.4		31145.2	27719.3	28201.7	32334.8	37094.8	27820.4	28080.8	28371.8	24725.2	27138.5	70280.3	21237.6	28847.9	51854.8	38702.1	26636.4	42186.5	29571.1	42681.4	28041.6	29569.5	27030.3
O95487;O95487-2;O95487-3	SEC24B	Protein transport protein Sec24B;Isoform 2 of Protein transport protein Sec24B;Isoform 3 of Protein transport protein Sec24B	125715	9667.28	162431	63738.5	62097.7	209416	89836.3	10103.5	84436.3	44007.4	44869.3	1287.59	63270.4	59607.1	131603	231079	127160	95049	270597	55833.1	111759	50469.3	64058	43623	41333.1	455349	253557	355555	726149	758088	313798	416152	256305	497200	578521	278534	519215	250256	678628	228041	329274	276919	447704	200991	343614	449314	279502
O95497	VNN1	Pantetheinase	903.642				12371		442.57		313.018					2328.41	1841.78		2661.21				499.729		596.117			86833.1	41399	81799.3	14036.1	32430.5	45507.9	73610	48362.9	44926.2	114644	43641.2	93478.4	63850.6	138979	40468.6	57686.2	76185.5	57096.4	66265.3	57561.2	79220.3	73225.3
O95522	PRAMEF12	PRAME family member 12	141142	2409.31	162530	61400	121320	264777	111175	18374.6	146965	109293	96742.6	83958.5	200351	112536	212903	392942	173359	172403	237333	223038	131568	136182	176906	112762	81012.6	365696	266338	261231	285379	456031	217613	263019	103287	226257	649002	113043	365851	369077	520728	89804.2	197642	197816	394814	143165	277046	343045	231361
O95561	C1orf105	Uncharacterized protein C1orf105		1499.81	10882.4		13056.1			3821.04		6198.32	5665.86			2620.41			6562.1						1195.86	2634.19	5988.42	14271.8	27814.3	18524.3	37715.8	29521	9462.86	12819.8	6044.46	8826.89	32701.7		12174.9	6178.31	15410.2	6718.86	11513.2	11530.9	10929.6	9461.93	10296.5	20196.8	8501.01
O95571	ETHE1	Persulfide dioxygenase ETHE1, mitochondrial	10811	7887.86	7193.14	240173	9722.99	27651.7	7336.31	7693.13	7141.8	9930.2	5147.17	9028.47	8708.25	12092.7	10802.2	15264.2	8396.22	14967.9	7000.57	19493.7	11416.7	10377.7	15249.9	8721.94	11166.1	11323.9	30850.8	5222.27	14897.6	16436	32955.8	13369.3	10685.4	9091.69	6587.08	20382.2	10397.5	13429.2	8021.05	34834.8	39395.9	8913.1	5498.58	57401.3	10241.4	12194.7	15317.7
O95625	ZBTB11	Zinc finger and BTB domain-containing protein 11	283896	8020.24	186328	35592.1	52909.7	588222	46047.9	15150.4	48453.2	41871.2	95022.5	79294.6	55419.6	43526.3	184098	217437	148914	76559.1	250180	105546	48055.8	62980.3	46618.8	40206.3	31578	98164.9	57434.4	59580.7	109856	103210	44777	65023.7	43454.3	67631.4	117671	41453.1	77030.1	57250.6	85405.6	63900.1	62582.1	105120	79497.6	26071.9	71920.5	59272.3	58754.4
O95630	STAMBP	STAM-binding protein	6377.71	10943.3	6822.64	19548.6	3826.89	114226	4411.87	5486.29	5225.55	7261.4	5405.07	3310.66	4035.88	5882.18	8109.58	17591	5366.7	9482.56	11576.7	3273.2	5899.02	3521.74	3050.84	3906.9	7041.51	8516.23	6199.48	4975.82	8426.82	8096.48	13451.3	6654.56	7363.61	7657.06	8011.16	8291.25	6699.07	8095.25	21681.1	5288.09	7466.28	13808.8	7917.7	7612.86	5239.43	5730.89	8291.91
O95672;O95672-2	ECEL1	Endothelin-converting enzyme-like 1;Isoform 2 of Endothelin-converting enzyme-like 1	13955.6	3800.62	8753.74		2938	8346.75	4666.56	3608.36	4787.07	3159.48	4533.54	5021.14	6623.27	3153.87	4851.35	8668.39	7646.4	8279.37	5051.04	6614.54	3938.81	2479.8	6338.58	8246.61	5900.28	58202.4	45675.3	67223	71354.5	51768.6	51642.3	58591.3	70683	51342.8	67134.3	33798.4	55452.9	41570.1	53176.1	34870.5	52991.1	78756.1	39821.6	36233.6	49402.2	61065.4	50279.5
O95716	RAB3D	Ras-related protein Rab-3D			1740.62		1036.71		667.223		2115.13				3512.39					2639.27	2128.36	2335.39	1674.1		3382.9	1929.68		13891	20321	26821.4	16391.3	10775.2	13769.4	15382.2	14203	8253.92	10468.2	13211.5	9758.14	12393	9686.81	26473.8	16295.7	14311.1	9785.57	54079	19870.4	19527.9	14646.1
O95747	OXSR1	Serine/threonine-protein kinase OSR1	4730.13	8565.89	4781.38	163566	4935.66	323371	9146.72	9997.5	9259.55	9258.32	2564.56	78318	10325.7	15642.9	6509	8237.01	5316.38	4342.22	4090.56	2878.88	8099.5	19190.4	11768.7	13865.3	10188.6	56937.6	51995.1	27343.8	45163.1	51756.1	41199.9	44846.7	25742.1	22598.7	34944.6	54115.9	41517.8	30004.6	49126.7	56171.5	32767.4	49853.9	53671.3	53857.7	58454.5	35718.3	48408.2
O95749	GGPS1	Geranylgeranyl pyrophosphate synthase	1660.23	9200.31	2535.07	28272.8	3470.39		3368.89	6117.73	6513.52	4551.34		11545.9	8745.44	5849.9	1515.84		2220.25	1289.27	2897.05	3022.35	5558.36	14054.5	7514.96	12375.5	6398.46	24961.4	39474.5	42481.5	19295.8	20642.2	88158.2	10648	11439.4	11304.7	9006.41	16059.6	9601.65	10210.6	7529.45	20967.6	23073.8	15611.3	19624.2	23319.7	13657.2	31063.8	14898.5
O95777	LSM8	U6 snRNA-associated Sm-like protein LSm8	56661.3	82694.5	32346.5	7856.49	13178.1	53771.1	11203.5	23503.8	27545.1	3103.4	7048.11	17748	39387.8	59621	2749.38	35618.7	29858.6	14045.6	15946.9	39363.9	21326.9	15401.5	29333.8	36531.3	19651.6	23677.8	17170.6	12348.5	13062.9	11497.5	36105	20085.4	29263.2	25201.6	16079.8	39055.8	14665.3	29221.1	13835.1	30988.5	23711.6	23571.5	28897.2	35654.8	18619.9	21483.7	21070.1
O95782;O95782-2	AP2A1	AP-2 complex subunit alpha-1;Isoform B of AP-2 complex subunit alpha-1	929.772	3401.74	726.159		1341.67		1279.34	2795	2809.86	2072.53		2968.34	2655.79	2458.06	3607.89	844.18	928.893	1008.24	815.603	3112.16	2368.33	1629.3	3066.41	5035.64	1916.97	48848.5	63122.8	39091.7	32880.1	30711.4	81268.7	39641.6	44634.9	28467.3	32064.2	71964.9	42695.3	51893.6	38289.5	41158.8	40912.2	60068.2	54435.4	65191.8	43341.2	34451.2	44996.7
O95785	WIZ	Protein Wiz	14663.4	6561.12	10794.4	18274.3	7917.19		10184.8	6599.75	8492.65	11379.7	3202.53	22403.7	6268.71	6396.85	7280.59	16031.2	10816.8	9111.03	8605.26	14144.8	6056.28	12417	11369.6	7012.7	7224.12	22262.1	18232.2	26272.2	25265.3	26977.3	21633.9	19717.2	42090.9	23983.8	18491.2	19138.2	22598.8	24703.9	20798.9	15476.5	22441.4	17478.4	24412.3	25450.2	23175.6	15018.7	20900.2
O95786	DDX58	Antiviral innate immune response receptor RIG-I	10567.9	2872.33	5161.25	23017.9	10418.7	15720.8	4720.77	3965.35	4143.98	5894.98	28965.6	9531.18	8107.28	4312.3	3600.97	5640.45	9498.53	4059.36	4796.29	5781.48	4928.62	15650.6	5014.13	5778.58	4505.45	12498.7	16331.3	24569.2	20664.3	27829.9	11683.8	17390.1	13273	22957.4	14930.9	16772.1	14326.2	14619.2	34080.1	23646.2	18163.1	19172.3	15811.4	14786.7	16550.2	17855.4	13424.1
O95810	CAVIN2	Caveolae-associated protein 2	8463.26	6896.9	10937	13015.6	5718.5	82640.1	2357.38	7368.36	5554.69	5148.85	7674.25	8823.16	9550.02	18540.7	11507.3	10895.9	12586.9	3173.3	17281.6	8135.37	5629.16	17204.7	10707.6	10515.5	6035.64	39320.6	19594.6	43272.3	31698.1	79790.7	30386	38989.9	25319.6	21728.9	42928	26430	32378.3	31175.8	40603.8	23787.8	32951.6	46086.9	41748.8	17374	29720.6	36142.9	24793.8
O95816	BAG2	BAG family molecular chaperone regulator 2		3336.84		14902.2	2876.12		4999.24	186.533	326.343	4492.93				9061.87	4248.01	1342.78	98.9925	266.748	2628.79	867.737	803.206		244.274	847.913	455.934	3819.16	3076.61	9839.35	2424.39	5939.79	13259.2	7901.04	11663.4	21961	6296.11	9957.08	4837.37	17773.6	4279.54	10029.6	8734.96	10582.1	2327.91	4056.61	6218.69	3131.85	6168.72
O95817	BAG3	BAG family molecular chaperone regulator 3	2998.25	11354.7	599.805	4743.56	794.546		338.705	779.308	313.207	881.525				9900.96	1875.38	179.165	4744.61	374.183	437.678	2220.97	1351.19		1145.94	267.097	2456.52	3998.93	7738.09	4326.53	5136.85	5688.06	3946.34	3721.22	6028.06	6297.33	9955.8	7437.06	4247.36	5681.02	4072.79	5374.62	5541.63	13187.1	3406.41	7217.62	5061.4	6106.8	5552.84
O95825	CRYZL1	Quinone oxidoreductase-like protein 1	3622.98	13875.9	2949.98				2698.82	7733.07	4362.47	9216.04	12587.1	7486.06	5498.11	30644	10229.6		796.189	3216.57	352.954	4504.43	3430.6	6470.38	6031.37	11732.2	11700.7	5648.31	4801.55	6366.97	6468.83	5291.68	10974.1	4136.95	5143.07	6220.78	10312	5105.82	4494.78	4452.23	18817.7	4760.31	6480.2	3973.24	5478.94	5679.77	5084.24	4732.05	5176.47
O95831	AIFM1	Apoptosis-inducing factor 1, mitochondrial	79628.4	356342	137807	679021	95719.3	316730	105829	189515	182697	360022	276611	336525	472854	234707	207819	309059	165256	377853	267466	211797	145848	213144	108062	173571	202822	2944.52	5765.06	6090.31	4780.76	4655.52	20688.7	11723.2	10438.3	9118.76	2698.75	21151	7529.55	11378.8	9332.52	23120.7	16161.1	2560.97	4609.07	38841.3	5818.18	7334.44	2053.14
O95834-3	EML2	Isoform 3 of Echinoderm microtubule-associated protein-like 2	2731.86	4698.14	5869.23		6148.93		3371.04	7908.31	7677.55	13081.6	16277.9	11884.1	16720.4	14005.2	2717.53		7802.32	4219.71	8252.07	10519.5	7224.62	13899.2	8352.29	11660.5	10550.8	13592.5	28083.8	23122	11260.1	11913	55485.1	14217.9	14240.6	14758.9	5449.82	18212.4	10480.1	11581.8	9158.09	14217.9	16324.1	12393.3	13172.5	25684.4	13409.4	26324.8	7672.15
O95848	NUDT14	Uridine diphosphate glucose pyrophosphatase NUDT14	6609.13	2647.29	8968.06		3407.81	12071.6	3746.12	1397.95	4069.72		3916.42			3310.1		3024.15	4969.27	5692.41	5795.71	7420.26	4095.48	2605.06	5836.91		2988.11	11176.2	7964.3	5234.65	8519.1	4754.04	9678.08	7904.38	4296.62	3542.97	11893.6	5337.91	4884.58	3281.83	18858.4	7578.97	4178.73	3558.71	5718.35	9979.81	6746.19	6524.83	6246.19
O95858	TSPAN15	Tetraspanin-15	52597.5	97053	59081.9	339790	92980		63869.8	57156.5	48355.4	81459.9			2740.84	23803	102285	96587.4	109331	81181.7	66650.7	62694.8	46721.3		10521.6	31471.2	49027.5	13135.1	9744.96	16754	9198.15	9610.07	10429.4	9283.82	19211.2	16393.7	9348.2	6789.78	7504.2	13763	22673	5238.48	11103.1	9271.43	11450.4	10823.6	10363.5	10704.7	9247.54
O95861	BPNT1	3'(2'),5'-bisphosphate nucleotidase 1	60610.8	35029.8	43025.6	686078	44560.8	57046	42765.1	167122	69711.4	62226.1	37718.2	110767	115529	36447.9	8416.47	206878	17675	38408.2	23955.2	46635.8	34839.4	116604	67180	167723	83444.9	76062.8	69247.5	91154	47114.7	45442.9	154192	52038	54623.7	54194.8	20969.2	40694.6	35440.3	46975.7	42209.6	73569.8	88733.1	32587	48878.7	88099.9	37694.5	58431	46310.6
O95865	DDAH2	N(G),N(G)-dimethylarginine dimethylaminohydrolase 2	3280.73	12806.9	11745.4	139890	8279	39846.7	6053.76	48723.4	11525.2	26891.5	21020.9	16458.7	22452.4	5388.92	9656.23	2699.16	4890.42	4342.22	7715.58	15319.6	13230.8	27013.7	17074.3	38484.4	21865.6	104079	56432.1	49367.1	27669.1	25896.8	99217	87315.8	90285.8	81102.2	136405	74367.3	70368.3	71250.7	42995.6	37070.1	53200.6	234040	75307.2	103061	72104.8	63500.2	122854
O95870;O95870-2	ABHD16A	Phosphatidylserine lipase ABHD16A;Isoform 2 of Phosphatidylserine lipase ABHD16A	80387.3	694.876	89279.2		31690.4	598744	36929	3628.62	19446	7141.72	15202.3	37808.1	95247.4	39216.1	7827.97	65802.8	44318.1	40380.2			35261	47423	49123.7	18799.8	46006.1	4605.37	3559.78	3027.71	3664.75	2086.75	8514.01	4393.15	4998.52	6279.79	7359.22	7731.63	3996.73	5150.86	2021.72	6852.62	4574.89	9202.4	3627.09	9396.87	4831.42	3420.72	5641.77
O95881	TXNDC12	Thioredoxin domain-containing protein 12		10920.7	3231.18		1173.7		1236.1	7170.14	6900.23	3294.46	1635.85	11784.8	5314.01	14127.8	4554.17	8899.58	3282.42	1089.35	1010.05	2774.36	5885.11	10780.7	10449.4	20443.3	2087.43	14359.3	16798.4	17249	13627.1	16009.7	39472.6	22597.9	27353.3	15766.5	8746.81	50504.2	15992.4	37455.7	25596.2	54021.9	23318.3	26376.9	28771.6	42242.4	14684.5	24156.1	34979.9
O95905-3	ECD	Isoform 3 of Protein ecdysoneless homolog	23367	2230.51	16693.8	17699.6	15649.3	29787.2	14375.4	4619.24	11613.7	2128.38	46951.9	30890.4	29114.1	15649.1	5227.81	13710.8	32816	9119.52	23929	31809.9	10070.8	42083	20479.6	21581.3	21380.6	90241.2	62689.9	59610.7	92012	101018	77953.4	87608.1	66450.7	73698.3	56770.2	87286.6	80205.2	89206.8	69084.1	73701.9	106867	55087.4	99349.6	36460.9	94797.9	63937.4	103400
O95967	EFEMP2	EGF-containing fibulin-like extracellular matrix protein 2	2466.06	3237.89	1081.69				999.758	457.642	4015.64	844.939		2186.37		2315.31	868.304		1235.86	1150.62	2515.24	3103.58	695.031		3306	2017.82	3262.46	17773.5	3770.95	12631.4	21771	6827.46	17122.7	4998.13	2958.51	4239.81	45271.7	16961.2	19970.2	9631.67	16734.6	30636.1	8058.93	84045.8	3297.22	14704.5	9824.67	9557.8	10531.8
O95969	SCGB1D2	Secretoglobin family 1D member 2	47106.5		5112.27		100308		8645.42		6287.28				4982.77	33560.8	381.509		17708.6	2088.26	2081.05	2791.66	11582.9	2165.02		15007.8			4993.25	30860.1	4249.67	4178.83	18722	5723.02	584.956	941.987		9727.31	985.484		7527.07	12713.8	1143.34			3056.79	727.687	1736.41	468.206
O95980	RECK	Reversion-inducing cysteine-rich protein with Kazal motifs	9978.92	10063.1	4971.55	120826	2712.98		9112.32	11973.8	7977.3	8132.19	10257.1	9687.99	4345.21	8512.15	15186.4	14863.1	16678.2	13547.7	29054.9	6514.82	5865.42	4782.8	5170.08	3133.43	3395.23	9817.91	11909.4	6035.98	19651.6	13839.8	11991.5	11725.5	15373	9195.16	25843.7	7210.55	10679.8	7939.55	23826.8	16611.6	7529.61	13038.5	10885.4	10653.7	9957.42	9793.02	9095.01
O95989	NUDT3	Diphosphoinositol polyphosphate phosphohydrolase 1	4445.1	9446.28	3215.43		2086.09		2730.52	12387.3	4524.7	10771.7	8539.25	11646	9939.33	11847	1955.24	1212.77	1300.6	2190.42	2345.45	2865.63	3791.97	15968.9	6455.73	14226.7	8399.3	17445.3	9301.33	13606.8	10038.4	10249.2	28670.5	19792.2	16787.3	20047.4	22880.6	16508.9	12589.3	17275	14262.1	28923	21614.4	45919.2	35476.5	25531.4	18206.9	12374.4	28781.9
O95994	AGR2	Anterior gradient protein 2 homolog	9153.63	4798.66	10283.3	9477.8	5126.74	13493.3	5105.37	3059.98	15116.8	7064.88	37236	9721.06	14440.1	7879.67	9473.75	17898.3	6209.82	8859.17	7264.09	4190.31	13443.5	19229.1	16739.9	11790.8	11167.2	7026.22	37978.7	52884.4	36767.1	32309.3	20850.3	77849.7	13081.5	5792.36	5472.8	61461.9	18764.9	18699.5	45629.2	121458	35985	18055.5	4216.09	35444.6	18420.2	29634.3	114562
O96013	PAK4	Serine/threonine-protein kinase PAK 4	15182.8	36837.4	13204.6	108873	15716.9		30885.3	12872.6	13378.4	13453.7	39146	11246.7	5277.92	69363.7	29657	12254.9	16620.8	15864.4	22855.4	13834.5	14682.8	9335.58	9975.96	11461.6	19361.3	12264.1	12547.1	13961.1	19385.2	13225.2	14556.7	13053.8	13633.3	10076.3	16830.8	8191.08	10053.5	8657.34	9037.72	12555.7	10734.4	10471.6	22618.7	9520.96	7462.1	14663.8	9284.63
O96018	APBA3	Amyloid-beta A4 precursor protein-binding family A member 3	10405.1	8212.67	8123.69	19688.2	6809.47	4993.38	6435.8	4165.31	8493.97	12056	6160.25	5960.74	3409.52	7217.44	7139.7	20489.4	5895.85	14506.3	27625.9	13723.1	11705.3	666.297	3861.41	6002.74	4080	22579	29317.4	10245.2	46038.1	49656.2	18583.5	18918.3	19754.4	20782	37327.4	9467.73	25052.9	13640	56209.7	11745.8	35537.2	26630.6	25162	11351.2	32550.7	24685.9	12770.2
O96019	ACTL6A	Actin-like protein 6A	27985.1	27339.2	28571.8	271902	25347.5	68490.3	28131.9	31259.8	52857.7	33110.5	25948.8	15914.5	51978.6	52557.4	49527.3	28916.3	5461.88	22786.7	26619.3	29893.5	50750.1	54681.6	69951.1	52324.1	28582.5	116870	60697.9	41658.4	44598.3	36808.3	141898	75707	225504	240552	32685.2	125715	66766.1	199080	49529.4	60039.4	93249.8	71458.9	130947	141938	66819	76233	124393
O96033	MOCS2	Molybdopterin synthase sulfur carrier subunit		841.314						1863.86	267.249	1882.62			1292.44	890.663							280.95			1185.36	1211.23	1530.16	1609.28	2366.88	577.493		3650.53	2230.83	2632.75	3079.94	3186.83	2275.93	1881.26	2607.31		3218	3854.94	6455		4414.7	3526.6	2576.48	2849.23
P00167;P00167-2	CYB5A	Cytochrome b5;Isoform 2 of Cytochrome b5	1885.65		3729.34		1089.72		522.478	510.167	1792.46					13243.4		2668.5	2536.13	1356.82	3273.85	3274.48	2146.31		790.942	142.319	534.337	4849.6	2554.23	8323.66	7635.85	8019.2	28249.5	4874.53	6669.89	6093.5	6469.68	3878.07	4633.48	5868.83	4577.01	8126.29	6493.72	2202.08	5200.28	14807.5	5281.55	6477.67	4042.59
P00325	ADH1B	All-trans-retinol dehydrogenase [NAD(+)] ADH1B	40821.7	29333.9	51482.5	46367.4	44496.1	132152	30515	225824	18572.5	260235	196154	45439.8	26029.1	39389.7	90974.3	55284.8	85140	17597.8	82323.4	19828.6	24784.5	56065	31697	99058.5	79830.5	69062.6	46782.5	104876	105939	96821.6	63462.5	134772	36920.4	77601.8	808961	35804.6	121564	60850.4	96974	112276	59962.2	803069	118048	65142.1	56197.5	72687.9	98342.5
P00326	ADH1C	Alcohol dehydrogenase 1C	876.592	5835.29	8984.59	15827.6	6511.82		3525.08	5510.24	5255.24	6769.72	28358.2	15359.4	7101.76	10007	10421.4	8571.77	6237.67	4475.3	2813.13	2936.36	6172.89		3196.94	6144.03	3099	35194.1	37657.7	59084.8	38939.7	41673	47627.8	86371	93246.6	46199.8	65802.4	28124.8	30737.7	30425.8	58518.3	66216.8	62727	31457.8	47254.1	41668.2	57404.8	39521.4	45143.3
P00352	ALDH1A1	Retinal dehydrogenase 1	20013.2	48599.5	44426.2	7257.16	18073.3	71932.2	41773.5	103386	81450.7	114074	83417.3	14072.1	51643.7	38378	7702.83	26852	18189.6	35387.2	46280.8	72234	76769.3	54684	45202.4	106410	51489	50789.5	25562.1	94516.2	98908.3	97285.7	224233	62735.3	142063	147316	375876	87187.7	57631.8	123466	129066	59304.2	19896.2	482661	1.06459e+06	178107	57021.8	101408	117269
P00441	SOD1	Superoxide dismutase [Cu-Zn]	39305.9	97209.3	61230.2	15736.6	19992.3	40224.1	27683.1	130245	45433.1	92604.3	68417.4	33087.1	34978.4	113500	35401.8	35414.6	41858.1	32557.4	49269.2	78387.7	46880.6	58220.1	33810.4	81722.2	83590.2	239720	243836	311401	212842	210683	379469	227317	319217	300067	476250	195823	161070	234298	180940	287033	305326	594656	246283	228182	276948	228526	223453
P00450	CP	Ceruloplasmin	65379.8	84686.1	41784.8	365091	308714	81221.2	78843.2	60592.2	55999.7	69263.8	62992.9	47811.7	40695.8	46800.7	191340	104648	120504	76359.7	64286.4	59027.4	55726.6	26680.2	21200	64981.6	65457	100773	188432	139489	182666	167332	98077	70654.8	95509.2	120322	216098	27874.1	99964.1	64435.7	125885	54542.7	103436	73070.3	86757.3	59732.7	106491	139218	75030.2
P00451	F8	Coagulation factor VIII	22552.3	13943.3	11545	85435.3	23103.4	164790	12378.6	17666.9	13928.6	11900.1	22973	19082.4	17496.2	6654.04	12974.4	11775.6	20689.9	11891.2	17621.9	14912.3	12998.4	19873	9976.51	8099.74	11759.5	64435.3	64118.8	69682.9	73296.2	68863.3	55695.1	63393.4	42829.1	50552.2	103729	64142.2	69165.6	58854.4	69235.2	97229.8	55585	147756	61930.3	71221.8	59196.9	70690.2	64087.2
P00488	F13A1	Coagulation factor XIII A chain	4298.31	35663	3416.79	36039.2	3709		6058.1	7005.3	7484.32	16850.1	5919.51	18133.5	4024.55	5379.97	4600.71	7211.99	2963.62	2121.89	2631.12	2828.96	8268.01	6035.26	9495.96	6830.62	7484.38	13018.9	9160.62	6053.21	9010.63	9434.99	4634.1	6155.46	22913.3	17702.5	21895.9	5548.55	12187	30562.9	10210.2	10133.8	3211.28	20672.7	6043.83	24053.7	5549.61	7860.11	7953.9
P00491	PNP	Purine nucleoside phosphorylase	20645.3	3018.71	22022		9732.91	12900.3	10291.8	4125.14	13069.1	5414.96	5029.77	17674.7	19612.4	13749.6	17941.8	38047.2	14008.4	15325.2	22347.5	15221.8	15687.8	17714	17796.6	12372.6	4969.67	77556.5	129523	86394.8	141544	139001	142700	85008	135326	145263	59700.3	113251	101676	125675	123934	88666.6	167770	28248.1	203739	122591	141036	116221	90914.6
P00492	HPRT1	Hypoxanthine-guanine phosphoribosyltransferase	7840.45	8229.98	14204.5		4630.92	9862.47	5366.8	6777.37	7438.68	3945.97	6270.07	4687.47	16881.8	18370.4	8968.21	10969.4	7120.89	7736.11	9268.78	9007.44	6685.79	8061.6	10131.6	14155.3	3973.31	52709.2	64069.5	48374.3	59037.4	59611.1	65538.5	45131	168463	175933	40629.2	45988.8	51118.9	146691	45342.5	29748.8	64445.4	35338.2	45809.1	80478.9	54809.3	44297.7	54235.1
P00505	GOT2	Aspartate aminotransferase, mitochondrial	13453.1	9006.01	3454.84	13263.7	2716.13		3462.74	9169.61	10749.8	3455.57	5433.44	21110.9	5628.14	1783.98	9476.63	17952.9	3130.32	4203.63	3046.43	5553.26	10710.7	8125.23	10130.6	6322.51	6054.56	22528.7	29487.9	26528.9	21172.6	20261.3	82075.2	31462.8	44014.2	36399.1	42259.9	68600.9	24704.8	49018.3	15234.4	45512	64883	43757.3	53909.4	62903.9	24079.1	17965.7	34958.9
P00558	PGK1	Phosphoglycerate kinase 1	28731.7	133919	74509.3	9408.4	40130.7	62647	32810	153638	53743.7	93030.5	66758.7	57609.9	90062.5	88932.9	25006.8	36572.8	33837.7	37682.3	34312.7	71331.5	52889	127332	73102.4	156987	95632.2	1.05311e+06	1465910	1386644	821350	814819	1.5141e+06	1.19556e+06	1.14083e+06	1296089	651348	1.16752e+06	1.11766e+06	962202	1040863	1.71652e+06	1.14281e+06	1.19807e+06	528546	1673582	1.54292e+06	771558	953807
P00568	AK1	Adenylate kinase isoenzyme 1	30732.6	40466.4	31687.4	72920.9	10038.6	50857.4	15190.6	37757	23327.1	26135.5	20195.6	27926.4	20003.6	15347.8	3459.22	24791.4	28300.5	13491.7	30769	22494	22589.1	19368.1	15159	21773.2	26365.3	53945.8	38356.8	95880.4	91150.4	88881.6	47048.6	89412.3	82901.9	77616	84953.1	63514	59433.1	67712.1	73226.5	52255.6	61704	201563	52646.3	84942.3	60952.4	75858.2	47110.9
P00734	F2	Prothrombin	17579.2	24235.8	16526.5	120857	23855.8	31458.4	31278.6	31151.3	11089.2	22324.3	19278.1	16957.1	10251.8	12639.1	58654.7	21964.6	20840.2	19092.3	13400.5	9648.9	9740.98	7665.54	11078.1	17589.6	23680.4	39842.9	68226.9	30114.2	75231	73456.4	11065.2	43569.2	35209.8	31710.5	94700	9530.85	30146.9	16224	59797.3	9401.41	21746.4	50794.5	60776.8	11467.3	26028.3	44416.2	24433.2
P00736	C1R	Complement C1r subcomponent	14344.6	4754.62	4038.83	24140.3	13335.5	10898.2	17206.1	4928.14	9026.99	7610.66	7140.23	6575.12	6499.54	4613.35	6478.3	15315.8	9684.07	9105.93	8028.42	4682.15	7538.62	4202.32	7480.71	6004.66	6638.98	15400.4	29149	17486.6	34359	33397.3	9213.76	11587	14646.2	15707.7	26812.4	8326.09	16168.3	13018.4	27115	7895.17	9154.54	13411.2	14375.7	5152.68	13713.5	15444.2	10710.2
P00738	HP	Haptoglobin	901618	496880	462497	1.38614e+06	477824	1.23746e+06	540233	216463	267081	463198	68473.6	331914	371195	331240	660762	779083	566012	654136	864929	534888	268037	133757	81843.1	588412	675352	1.19286e+06	1.03656e+06	1.80551e+06	1.8155e+06	1.86667e+06	385981	742786	801874	833832	1.65383e+06	375788	1.22063e+06	414653	1.2263e+06	370807	684468	879010	872521	573417	1.15357e+06	876672	531145
P00739	HPR	Haptoglobin-related protein	5401.35	4001.53	2277.99	6440.3	6228.08	62119.9	6837.63	1302.22	6065.9	3581	7466.35		3239.4	2938.68	11331	10574.6	7536.38	2399.1	10037.7	3008.85	5022.88	19391	2110.97	6959.16	4579.97	11607.4	13833.5	4791.15	44349.5	39122.1	2003.72	4166.38	4409.28	5929.66	4036.75	2624.24	12919.7	2833	5633.08	2001.82	4661.51	2202.02	15856.7	2625.71	4640.06	14793.2	3992.06
P00740	F9	Coagulation factor IX	1364.81	4302.52	76455.5		2745.67		1303.2	12205	3798.27	3636.68	4736.72		1557.7	2121.74	3349.83	4672.44	9084.64	1679.27	2327.73	4582.74	2735.68		1802.64	2224.55	9035.53	2646.03	6072.65	15199	3339.72	5551.16		968.119	2068.35	2455.03	15671			1242.38	3650.87	8908.06	1752.79	12740.7	2654.23	2884.34	1566.08	1958.32	2439.67
P00742	F10	Coagulation factor X	4097.05	3397.65	1449.28	2137.09	3375.45		3869.21	4956.29	2493.37	2352.6	2584.48	3299.73	2378.95	2891.78	6412.71	4517.37	3325.24	3047.31	3194.19	1799.74	2359.33		3304.63	2859.63	3319.07	32353.1	37072.9	34334.2	77639	62093.1	34399.1	24843.7	24535	30137.3	60295.9	23673.2	33452.9	34537.9	30540.3	69140.1	28026.6	53775.4	27038	21237.6	22248.2	38029	23541.3
P00746	CFD	Complement factor D	1747.39	10051.2	1714.88		5248.54	5485.16	3206.06	4185.47	2732.3	5502.93			2341.6	2996.01	5514.76	5681.45	1932.13	2957.78	1078.12	1591.15	1921.73			2368.68	2897.15	4814.85	20305.3	6427.01	8397.82	8468.4	5605.28	5572.93	4906.69	3837.32	29339.3	1262.7	3794.05	3311.15	5215.94	2949.27	8863.15	13621.6	6576.36	2731.45	6664.12	14423.7	4048.49
P00747	PLG	Plasminogen	35760.7	13902.9	16433.7	177943	37001	68815.1	72764.5	37079.4	37588	21999.6	23489.7	20299.9	12050.7	10850.4	40384.9	59995.7	40017.9	34606.2	28436	15069.7	34012.9	5337.32	16367.7	17257.9	15306.9	20387	47872.5	16542.3	71210.6	72368.1	7880.14	25579.9	16809.7	15637	75490.5	5943.48	22111.4	8572.71	29100.1	4440.79	18283.9	17706.2	28312.9	3601.53	20871.2	32794.4	10786.7
P00748	F12	Coagulation factor XII	13478.5	9782.85	3765.13	67813.6	17433.8	25117.8	19074.4	11403.9	14755.8	14625	6185.95	13286.5	3785.28	15975.3	35941.5	34683.6	6675.45	20272.2	13335.7	4555.22	13532	4723.99	2715.33	10933.6	9525	12352.8	26240	11997.3	44003.4	44143	7215.33	16342.5	8200.92	6013.89	16159.5	3321.9	11615.9	4863.91	18633.9	4408.6	10942.1	22653.4	20003.3	5980.31	14365.2	25520.3	11134.7
P00750;P00750-3	PLAT	Tissue-type plasminogen activator;Isoform 3 of Tissue-type plasminogen activator	5705.25	15090.8	8462.44		3355.51	16125.9	3462.38	11292.6	3772.56	2051.62	2236.83		6154.01	4155.15	4821.21	10427.9	6537.79	5610.25	8799.18	12200.7	2950.49	7632.23	4092.34	2360.45	3372.81	10166.1	12955.6	11430.1	9904.18	7961.53	9691.78	3059.15	16635.3	14238.3	7575.34	8691.47	7244.65	9751.39	7720.44	8131.81	9490.9	11917.8	10017.7	6581.24	7254.91	9258.71	8393.45
P00751	CFB	Complement factor B	52934.1	91729	35202.9	558040	81190	106054	112980	118913	55113.8	53359.4	56419.2	35742.3	34197.9	35362.7	125189	67570.6	80856.6	91581.5	64760.1	48672.5	54325.2	18341.8	27891.4	51068.5	107986	126657	201290	177848	222465	201355	61737.4	73278.5	124548	124388	275805	44628.5	103811	71777	139574	55123.5	101487	134161	145853	71657.5	119465	168422	90845.5
P00813	ADA	Adenosine deaminase	17125.5	24355.8	9299.51	53850.8	11907.9	18412.5	15826.3	9718.16	12164.4	8179.1	10916.6	14739.1	11024	9126.29	8091.78	20247.5	19108.1	18527.9	17897.3	9386.69	15500.6	4799.61	8024.05	7849.23	6606.06	14412.7	10706.7	17380.2	16123.9	20344.8	12144.6	8380.11	5657.15	7243.08	21873.7	4017.32	10151	7711.58	28809.7	8583.87	11922.8	7149.05	27161.2	7139.87	17151.8	11753.7	7723.91
P00915	CA1	Carbonic anhydrase 1	2.04696e+06	14869.3	2.22197e+06	12766	365620	3126398	814975	73607.6	919967	332227	288377	156050	592591	806023	1.24528e+06	2.60673e+06	1741377	1453837	2743217	1.80527e+06	771673	688619	856500	366856	370126	883620	357484	1.20705e+06	3.18032e+06	3.07289e+06	462570	729319	1.10758e+06	1.03983e+06	1.30793e+06	250924	1331940	797264	1666728	161460	642244	385334	914064	536167	720248	1.38703e+06	498070
P00918	CA2	Carbonic anhydrase 2	227692	2084.72	256881	96140.6	47482.3	376720	71739.6	7812.27	89254.6	30636.1	28805.6	17390	55085.3	63666.7	90150.8	255522	173654	126912	225523	168978	95808.6	61432.2	68513.6	25322.3	27354.3	182660	111073	305211	638410	671872	129738	170285	207182	206291	406878	66387.2	274229	185515	421219	53384.6	131086	65502.8	236934	118248	257997	353323	162918
P00966	ASS1	Argininosuccinate synthase	6239.54	4261.25	4986.92	53674.7	10176	6736.33	9051.81	17307.4	9498.72	18525.4	11032.9	9742.69	6484.99	10140.4	16149.9	7981.18	10960.3	8281.42	9233.05	5679.74	9701.52	11893.6	11054.8	19023.1	17757.4	111467	291194	21927.4	41191.3	42017.5	13215.5	18522.4	16339.6	13603.6	75356.2	13848.2	69047.8	28276.6	39708.1	24593.2	24483.2	38153.9	20692.5	46522.8	65742.4	27358	17422.9
P01008	SERPINC1	Antithrombin-III	90499.4	85101.5	36113.7	707427	129796	139750	112212	79235.5	27598.4	69409.5	105409	68886	21239.3	60279.3	100988	82883.1	135007	104246	74593.3	70738	33778.9	25382.2	22135.9	22862	86070.8	22501.2	34284.1	6724.88	48833.4	44498.2	5593.85	14076.6	5842.31	10354.2	118257	2964.66	12341.7	11061.2	25622.8	5509.52	7593.7	59315.1	27513.5	9524.9	13053	17408.8	12445.8
P01009	SERPINA1	Alpha-1-antitrypsin	843895	909826	462189	6492400	1.16512e+06	791834	733508	728310	463030	1187044	977871	691970	522559	409819	1.20434e+06	1.22676e+06	1.01807e+06	864777	610217	818593	505206	281633	222894	611081	852298	1.26436e+06	1881883	1.10008e+06	2266260	2112455	810682	733138	1.03256e+06	1.04339e+06	3.92453e+06	87940.2	849047	688789	1.22711e+06	193770	1.01128e+06	1.59518e+06	1.08145e+06	599085	846379	1.36739e+06	899948
P01011	SERPINA3	Alpha-1-antichymotrypsin	262932	13851.3	181770	347761	351518	307913	239132	230630	134635	201890	239961	89154.5	155291	108961	187663	181744	205871	210120	192260	189364	133705	60663.7	111058	138975	197573	187041	574309	313785	460986	438941	57853.8	86468.5	75282.3	133515	679142	30645.6	55786.8	57574.2	80601.9	70365.3	103908	266132	186674	44335.1	91199.7	155555	45202.2
P01019	AGT	Angiotensinogen	15657.9	14210.4	8504.07	3689.96	38347.9	34474	27832.8	27048.5	19903.2	60091.6	19427.5	12450.3	9144.73	7273.27	47477	88001.3	18414.6	26046.6	20410.3	13406.5	21999	4976.81	6952.04	43980.3	17059.4	62773.4	150006	62947.3	104824	114548	54704.2	58499.7	63977.3	59487.8	162876	17142.5	62484.5	36662.2	75169.7	27650.1	59445.7	63602.2	46305.4	60935.3	40721.4	58845.9	45279.2
P01023	A2M	Alpha-2-macroglobulin	365458	380115	124789	131085	304491	463546	214409	45201.5	217920	211873	133881	219432	134323	99734.7	199126	356992	417404	326550	262899	156234	211998	101551	137118	94409.6	166255	381178	332566	437193	1.05086e+06	1.02378e+06	272788	470594	312571	351543	1.19974e+06	78965.9	441243	186061	953939	83363.3	456037	132262	519508	404728	299299	408664	331890
P01024	C3	Complement C3	235944	188531	102957	1.52607e+06	369028	339928	367830	193477	212153	104083	206028	92256.4	123990	78386.1	255346	300963	243516	248546	231309	119661	209195	67961.6	104421	91255.7	187378	252854	497457	504553	649886	620063	204475	222547	388383	438557	576163	106201	331868	274295	412803	154763	290016	127594	262838	156830	287947	369822	237244
P01031	C5	Complement C5	52391.4	54758.7	22496.5	110208	39194.1	84106.9	81713.7	32122.8	47979.6	26619	38994	22347.3	20051.3	16769.2	45609.3	68364.3	39512	43120.9	34503.6	24296.6	44177.5	16870.9	21357.8	23113.5	27586.3	23105.8	39030.9	16566.4	60815.5	58014.6	6546.82	15551.1	17491.5	19916.1	48592.3	4964.77	20195.6	15032	29298.2	4433.86	17335.9	13463.9	25741.9	3177.7	18706.6	24251.3	17837.1
P01033	TIMP1	Metalloproteinase inhibitor 1	9481.08	24155.2	7866.98	39885.8	71738.2		8333.56	3109.56	2602.41	5310.07		7398.31	2446.96	12984.5	27831.2	7217.94	23342.6	6963.44	9777.82	9590.86	2606.42	4673.84	6007.24	3205.03	2390.32	5012.81	74882.5	11434.4	26453.2	29651.8	47731.8	9984.2	16516	12284.1	7123.57	14865.2	10705.6	10203.2	19557.4	35378.1	19337.8	9621.12	35993.5	12404.5	11071.4	32660.2	8970.71
P01034	CST3	Cystatin-C	15417.2	8891.4	6756.59	64646.5	62852.8		10292.1	4745.08	10385	5467.42	5365.8	6862.13	8482.71	18963.5	9875.01	3794.42	20616.5	5348.06	9367.92	8847.78	11893.7	4160.22	6044.26	6863.92	5743.01	47891.5	184430	266497	159600	153325	287960	46818.7	44928	36304.3	115108	60293.8	42346.1	29283.1	78333.4	142420	135161	90153.8	77180.8	48695	63290.4	222908	39620.9
P01036	CST4	Cystatin-S	1125.09	11147.3	371.528		17052.5		634.088		2235.33	574.532				7732.55	2338.34		5904.06				1170.47		1198.19	1923.12		4228.8	2338.93	7344.84	4132.69	4438.05	5035.36	4737.81	3514.15	3254.54	1915.49	6510.94	1894.11	5550.17	3806.99	7304.78	6677.49	8478.55	3765.33	6801.85	6806.68	6072.45	4201.09
P01037	CST1	Cystatin-SN					2577.14				481.77												303.639					3910.22	5621.95	3169.29	3502.05	3979.11		2012.67		4438.6		1395.63	1967.71	3734.75		2761.91			2257.28	7353.88	1672.58	3115.96	1025.46
P01040	CSTA	Cystatin-A	23299.3	7351.73	21744.7	24969.2	131897	14897.1	15973.9	4806.41	2527.2	7335.8	9156.31	11962.3	4538.77	5628.72	11019.1	7760.35	5628.06	4986.92	8149.7	14010.6	5662.46	10037.6	7109.58	5336.79	6932.82	23954.3	51338.2	28682.1	36643.3	43592.6	25352	24477.4	25813.5	40096.6	15703.9	48061	26941.8	25121.9	54797.7	61241.1	25864.6	18653.6	34166.5	58161.9	31888.9	11053.3	35785.2
P01042	KNG1	Kininogen-1					628.455		535.516		140.141								690.895		564.395		650.655					8286.48	10045.1	15988.3	23466.6	20040.9	9675.75	14183.8	20510.5	19890.7	22296.2	7555.8	11544.7	14630.7	11560.7	2259	10364.3	7839.21	10297.8	15401.1	8416.07	11356	8832.33
P01042-2	KNG1	Isoform LMW of Kininogen-1	103305	128844	41439.8	204663	156108	203967	148329	119648	105465	130448	158026	132759	76987.8	105963	272164	211423	120661	131365	111631	59844.1	97380.8	63473.3	70419.1	80012.2	118239	112229	288080	134373	312938	290636	66485.6	132815	88630.9	116208	402540	36736.5	130827	64120.3	191000	50383.5	78705.8	168762	186875	71114.9	119064	161573	94275.6
P01112	HRAS	GTPase HRas	2405.85	1095.13	5206.34	1878.37	4268.55		2712.61	14831.2	5646.33	8055.55	8081.2	12140.4	8308.8	3477.25	2199.74	4439.37	1749.72	3179.75	3201.85	4398.44	4059.43	13877.8	7724.3	11539.9	5921.13	7767.08	5056.7	3646.39	3984.87	3909	6909.86	5120.29	8189.5	4974.55	6780.15	8202.86	5231.18	9090.6	5663.31	8236.66	5407.81	13098.9	4954.92	15292.2	5030.27	5859.1	9534.21
P01116-2	KRAS	Isoform 2B of GTPase KRas	1178.04	368.368	2028.72		2043.38		1225.61	11365.6	2608.84	3716.84	4490.15	10268.4	6491.12	471.923		1020.22	469.73	1292.39	869.201	1655.13	2100.18	9423.97	5006.15	8709.83	3342.4	18574.3	14383.1	5731.05	6998.06	7647.33	14431.1	11543.4	17253.4	9691.88	25720.2	17259.1	9479.89	16942.2	12751.8	17744.2	9736.19	27654.7	12964.3	25895.3	10731.1	12546.9	18394.8
P01591	JCHAIN	Immunoglobulin J chain	62138.1	34708.2	55499.4	592856	57654.1	110600	62104.6	3209.21	151437	7709.04	12804.7	5487.56	11845.6	35872.1	35752.7	35405.6	57675.8	27452.5	47733.3	112073	122753	10715.7	21177.2	27350.9	3588.01	29674.6	61182	345220	97189.5	105892	75892.5	48768.3	52967.9	50459.2	30162.6	12048.7	61569.5	23096.5	284922	33430.8	244645	8439.19	30260.8	48209.8	93528.1	59415.8	55069.2
P01593;P01594	IGKV1D-33;IGKV1-33	Immunoglobulin kappa variable 1D-33;Immunoglobulin kappa variable 1-33	16227.8	37719.4	4513.08	133938	11517.3		7627.13	6466.95	12591.4	6895.65	25782.5	21511.5	6049.79	12442.1	12650.9	9264.04	10363.7	13177.5	11735.3	5979.08	11330.7	4697.11	2530.93	6674.81	7450.08	13339.2	10204.1	29194.6	20862.7	27928.8	20812.7	28444.9	6632.04	13302.4	33362.1	5220.93	14815.3	7283.17	66068.3	38485.3	16059.3	23134.2	14625.5	12431.6	32471.1	15014.4	19425.9
P01597;P04432	IGKV1-39;IGKV1D-39	Immunoglobulin kappa variable 1-39;Immunoglobulin kappa variable 1D-39	4573.19	6401.78	1534.73	40046.5	816.521		2618.07	1731.61	3957.73	1538.5				9451.52	13136.7	6902.46	715.573	5384.52	1037.96		2571.45		1459.37	2860.49	1771.6	924.396	1426.67	2111.87	2873.57	2726.55		4791.75	6943.88	5279.77	4389.09		1915.63	3451.25	5861.99	4630.87	2798.87	1211.85	1436.7		21551	1576.05	2361.64
P01599	IGKV1-17	Immunoglobulin kappa variable 1-17	8008.76	6814.65	6764.13	66685.8	5377.96		7097.27	5132.38	3792.4	3656.51	55916.9	16689.2	11201	6468.41	4099.95	7176.21	4874.67	8597.84	6524.73	4454.11	5879.26	2183.74	2638.85	5553.16	3752.19	9158.64	11936.3	24678.1	32468.1	32031.4	7696.19	13752.4	6736.94	8855.51	15554.8	3426.45	8747.35	4813.19	31549.8	6913.83	9181.01	5889.62	13863.4	13393.1	21652.5	15425.9	8560.7
P01601	IGKV1D-16	Immunoglobulin kappa variable 1D-16	1650.42	2602.6	442.54	14904.3	1625.41		1768.78	818.976	1605.62	1087.33	1943.94			2088.29	2233.15	1435.35	2503.74	2313.14	1150.32	670.98	1614.02			897.922	665.816	1058.36	3066.04	6200.36	4848.85	3594.13	1108.52	2605.98	2145.62	3333.91	4103.03		2109.41						2532.68				1492.44
P01602	IGKV1-5	Immunoglobulin kappa variable 1-5	2165.34	3233.1	933.552	8116.74			2244.52	3030.07	3408.55	3714.39				11061.9	9696.09	4034.57		2175.2	634.815		1534.84		2353.36	2805.45		4523.63	5076.35	18345.5	9294.83	8870.29	5622.02	7238.79	2946.13	6284.23	5834.17			7237.05	7428.41	15544.6	6734.15		16241.8	1523.03	11636.6	2467.56	5154.48
P01619	IGKV3-20	Immunoglobulin kappa variable 3-20	101296	108244	24012.8	954692	62769	254921	78911.5	70812.8	53729.5	51085.5	95025.5	108767	50340.5	68564.4	77010	92824.2	87966.2	77719.6	75023.2	27944.6	39369	33855	27212.1	34004.8	40590.4	25721.7	26867.7	51027.5	65691.8	60952.4	25035	45834.1	40066.1	38063.3	77309.8	8410.05	27014.2	25545.2	86902.9	25819.1	64187.1	21335.7	33525.9	8233.08	71312.3	28110.7	25748.5
P01624	IGKV3-15	Immunoglobulin kappa variable 3-15	43150	136432	28773.5	562213	27403.8	54874.1	101224	66025.9	75368.5	63371.3	126671	132577	60779.6	96328.6	117673	140025	13463.7	115326	31574	38505.1	36431.6	48286.9	31599.4	73287.7	37524.7	20145.2	30838.5	31977.6	35798.8	45098.5	15633.1	36641.4	27688.2	26267.9	66427.6	5177.35	18679.8	15184.8	92530.1	10821.9	26593.3	10549.4	21515.6	8026.05	60358.5	19323.6	15645.7
P01700	IGLV1-47	Immunoglobulin lambda variable 1-47	51562.3	102903	28097.4	409209	58946.5	58759.3	53384.3	32704.5	66046.5	26402	75418.3	71296.9	48274.5	50512.1	67226.4	70009.2	53791	133308	41374.6	31686.9	60133.3	24367.6	33217.3	28074.4	26486.5	83834.3	94883.5	193543	114630	123103	58810.6	77452.5	100287	130050	239386	15753.7	58576.4	64523.4	410942	43336.7	105147	66714.2	85476.5	25885.5	240071	67741.8	58941.8
P01701	IGLV1-51	Immunoglobulin lambda variable 1-51	10931.8	19365.4	5209.5	97328.3	13403.2		12601.7	8372.54	6835.22	2306.86	13263.3	13085.8	1122.25	9202.38	7476.31	11295.8		16656.7	6651.13	9409.46	4975.84	2999.1	2059.36	3288.05		10521.1	17890.8	18911.6	16539.3	14195.3	3894.69	10464.7	5050.21	6481.96	38464.4	2678.38	9147.47	2616.74	27296.6	18025.9	6365.42	14061.1	10134.3	2242.56	29149	12701.8	9728.37
P01703	IGLV1-40	Immunoglobulin lambda variable 1-40	11985.5	36154.6	4885	257412	9695.87		17385.7	8112.46	31345.8	8762.9	13332.7	5861.11	3983.47	4623.92	29937.9	18687.3	9155.35	35397.5	6290.88	2296.24	30349.5	2470.93	4674.64	6934.96	5023.52	13933.9	14869	20020.3	41514.6	42418.5	12746.1	32133.2	43521.7	35480	38135.4	1804.39	7249.22	20322.1	60856.8	12739	36194.8	20077.5	13260.5	7925.74	56080.8	23304.1	17606.2
P01704	IGLV2-14	Immunoglobulin lambda variable 2-14	19236.5	3552.14	3532.99	299799	5134.32		26530.1	11061.9	685.968	7735.56	9957.62			24817.2	1042.65	38859.9	3374.13	1300.23	5326.04	1364.09	1293.05	1379.45		33170.2		9991.14		15649.9	20048.6	20738.3	10412.1	8669.34					4119.1		12913.7			8012.22		2780.98	20147.5
P01705	IGLV2-23	Immunoglobulin lambda variable 2-23	5210.54	10168.4	2768.8	117943	10350.7		9500.04	4233.48	8369.83	14456.6		4170		3513.92	8272.35	10041.5	11961.4	10734.4	6091.98	2126.3	5966.91		1986.5	2741.63	3555.52	9589.4	13576.4	8986.91	10189.5	10632.6	5197.5	9442.22	5152.88	4738.25	29863	1251.46	9779.72	7450.65	21710.6	5850.37	8634.28	9328.57	7702.44	1857.36	8992.24	9839.49	5095.1
P01706	IGLV2-11	Immunoglobulin lambda variable 2-11	2124.35	22142.7	1845.04	13001.5	2269.64	5574.11	2230.08	5139.88	2488.88	2191.27	6801.24		3376.48	2845.37	9702.04	11110.7		3123.92	2038.99		1643.98		5107.69	933.324	1334.4	3967.16	4675.13		6003.32	10870		4397.31	5524.61	5761.79	2906.93		761.225	2433.52	7512.2	1421.23	4567.84			2437.3	86738.4	3196.35	1623.59
P01709	IGLV2-8	Immunoglobulin lambda variable 2-8	14307.6	18139.5	4050.32	39900.2	15029.1		7787.6	5421.29	12281.5	3808.04	14742.3	8365.95	6281.1	13788.8	24109.3	12273.1	17225	22990	8188.12	3851.82	13108.4	10950.2	6559.92	5181.23	5951.84	4943.06	8192.45	7132.96	19523	18396.1	5355.67	7130.76	7648.59	8121.89	10319.4	6422.12	2538.52	3046.45	15011.1	5681.72	8047.19	2436.94	5511.85	6578.5	16666.6	7908.57	7859.82
P01714	IGLV3-19	Immunoglobulin lambda variable 3-19	13914.8	59123	9943.59	126673	17929.7	9786.14	18343.8	13430.9	21721.5	8911.01	21079.5	47113.7	13945.3	11707.7	41659.3	29668.2	41379.6	58940.7	12390.8	12392	17318.6	14222.7	11662.4	8532.01	11997.6	21840	54609.2	30423.4	69282.7	71498	8534.05	27104.1	26003.2	34749.3	131272	6584.9	15418.5	20416.4	146449	42287.3	31559.1	22992.4	18425.6	6221.11	79098.5	19800.3	34852.7
P01715	IGLV3-1	Immunoglobulin lambda variable 3-1	3576.47	3561.73	410.616	16473.4	2612.57		2061.47	2874.74	4113.62	354.881	1806.93			2348.2	6777.79	315.164	3757.27	7982.57	3371.97		3894.21				768.046	2869.95	4994.32	16626.8	6152.7	6697.67	2553.27	8005.53	6296.86	6732.17	5046.21	1813.03	1252.86	2514.53	10044.6	6687.1	6367.38	2078.02	1553.35	1675.64	33605.2		2530.01
P01717	IGLV3-25	Immunoglobulin lambda variable 3-25	15455.3	16077.5	7263.29	49945.9	27364	19745.1	12894.2	5979.06	10562.6	2891.45	28674.3	11707.4	7720.31	10735.5	11020.1	14674.3	24302.7	16192.2	20689.7	9288.01	12296.7	7538.18	6017.25	3349.34	5477.4	10806.8	26225.1	23236.3	48357.4	46142.5	8376.48	22665.8	21144.7	19799.2	62236.4	4359.68	6196.06	11257.8	80313.6	11629.4	21290.9	8641.13	15038.2	4087.54	20580.2	7747.05	11020
P01718	IGLV3-27	Immunoglobulin lambda variable 3-27		4177.33	866.107				745.239		1352.87	4516.85		4479.03		1463.23	841.533	297.598					702.02		818.502	2364.63	4055.59		2640.39		1418.04				3643.01	2094.26			816.265	1261.16	4337.28		1411.14		956.772
P01721	IGLV6-57	Immunoglobulin lambda variable 6-57	54755.6	57277.6	34406.4	149554	46300.4	179303	30798.3	28595.5	34211	16348.4	79123.3	46691.9	78835	26683.8	34349.2	62824.8	51225.1	53500.9	25499.7	12563.4	19207.8		16533.3	17411.1	21870.5	3921.09	6661.54	8729.77	14763.5	9471.49	2476.37	5525.42	6520.85	6742.41	7028.83	1458.48	6509.88	3382.7	25040.7	4229.63	4501.96	1816.75	5886.83	1755.38	8831.37	4517.42	3848.19
P01730	CD4	T-cell surface glycoprotein CD4	60146.8	40645.7	165584	156693	36515.8	612021	34839.4	17757.5	28804.9	40941.3	165432	100209	48894.4	44461.6	45569.1	94053.6	35740.6	39556.8	45439.1	53103.1	36573.5	34764.2	32806.3	32707.1	38377.6	33815.1	37632.6	36459.1	41033.5	26903.4	28267.1	30809	42210.5	43909.8	44417	43127.1	51163.9	38108.6	27190.6	57364	43653.1	74709.2	62012.3	30855.8	50902.7	43320.4	53669.3
P01742	IGHV1-69	Immunoglobulin heavy variable 1-69	90762.4	60918.1	36400.9	685644	79263.8	269814	55708.1	10250.6	44016.9	19959	31190.6	46091.4	26199.2	25990.9	32212.6	56220.1	86425.5	65592.8	127837	54829.1	48101	41106.3	25492	27114.1	34395.8	38613.2	64139.8	112885	96847.6	71045.7	100140	66455	45350.3	64654.5	132181	12176.9	60591.1	39207.1	118108	37982.6	68285.2	48991.2	48694	29672.2	58233.1	49705.1	45853.3
P01743	IGHV1-46	Immunoglobulin heavy variable 1-46	3753.75	10378.9	1499.8	26975.7	5914.55		5704.83	3019.89	3069.68	1142.68		45155.8		3165.16	1167.1	1141.91	1692.97	3330.04	2012.29	2960.3	2428.52		732.773	1711.47	935.667	3952.59	7138.25	4997.12	3921.91	9370.94	5590.22	10040.5	3121.04	6095.03	6381.45	4435.68	3961.9	3977.78	6892.41	5298.83	5370.3	8150.38	1584.26	6225.66	7605.66	3346.02	2687.31
P01764	IGHV3-23	Immunoglobulin heavy variable 3-23	36690.2	75041.2	10798.4	1211397	49234.8	74909.1	31188.4	35718.7	34111.8	17829.4	37932	37158.1	12063	10283.3	19092.8	14032.6	33083.1	28275.1	36853.9	16586.9	48053.8	13067.5	7396.57	19081.9	21583.6	1186.18	2829.77		5252.5	2255.51	6137.07	2309.85	10570.3	6576.29				4948.18	4190.3	1414.18	2307.68		846.144		2377.92
P01766	IGHV3-13	Immunoglobulin heavy variable 3-13	1806.1	5910.61		80979.8	5144.33	7709.34	6772.45	6049.13	6763.51	1653.53	6130.44	6641.02	2282.98	1307.03	2496.65	3543.99	2288.35	2756.26	3013.29	1042.02	4121.09		361.073	680.881	4202.69	4912.82	5163.7	15036.4	22196.7	12304.1	7659.68	6043.38	2344.91	5306.88	10151.5	677.272	2030.08	2678.25	13434.5	11570.6	3934.63	3476.54	4450.32	2258.76	22331.9	7273.17	7609.62
P01768;P0DP03	IGHV3-30;IGHV3-30-5	Immunoglobulin heavy variable 3-30;Immunoglobulin heavy variable 3-30-5	10974	5874.58		13093.1	1874.27		2257.73	1803.75			5962.73			18547.5	1046.73	2093.51		1595.62	1277.54	1309.54	393.726				189.822	117214	174866	243731	243936	212465	94615.1	184089	70955.6	119549	361558	27827.5	68257.5	59595.9	448337	62117.8	164752	75865.4	115304	38740.7	332944	106825	89269.8
P01780	IGHV3-7	Immunoglobulin heavy variable 3-7	74649.4	97695.6	23730.4	327006	66743.2	111348	70889.7	55694.4	53828.7	31320.6	62184.2	56238.3	26803.2	53908.3	121276	86627.6	52573.1	56795	34410	29058.4	34415.5	17845.3	20185.1	22143.3	30245.6	58246.8	48373.4	58164	138176	112902	31264	47693.2	73782	88823.6	136127	14756.7	38769.7	44000.7	186941	46850.9	75933	31422.2	58143.6	16858.6	90455.7	99619.5	34732.5
P01817	IGHV2-5	Immunoglobulin heavy variable 2-5	10948.1	4107.22	2723.73	21646.4	8622.58	5127.09	2967.66	2501.6	1629.44	1183.06	929.154		2981.69		3186.81	912.808	18796.1	5202.1	4357.14	7348.96	4074.86		1965.52			5887.51	8641.22	13660.5	11051.2	13201	3259.65	6242.57	3870.46	2921.7	13754.8	294.829	3389.62	3316.77	22236.1	1057.6	10243.6	1320.57	4675.86	2198.9	6411.13	7188.47	6095.11
P01833	PIGR	Polymeric immunoglobulin receptor	98742.4	1953.52	79273.4	774808	418072	147433	144987	6636.4	150008	395.345	1747.69	1.2708e+06	20034.6	65660.7	1678.67	5969.33	124521	86569.9	181094	131499	146754	20302.6	13103.8	32235.3	3237.61	42402.5	704694	3.30222e+06	1.42711e+06	1.5366e+06	6337926	116747	30367.9	34289.9	14679.7	39340.1	118042	20168.3	257785	552064	1.44461e+06	29696.2	3216.16	302720	165438	1.19811e+06	40641.8
P01834	IGKC	Immunoglobulin kappa constant	286671	1.06828e+06	137590	2.15123e+06	366665	263906	251014	453773	225627	198335	275290	294087	185165	238673	224845	115070	405170	187159	267156	237633	300987	116328	172972	192189	201450	258650	403327	647422	299382	405834	343617	360195	188826	221837	344497	167840	261118	154028	1.00316e+06	518042	588107	383799	380659	119810	468541	286292	349332
P01859	IGHG2	Immunoglobulin heavy constant gamma 2	742310	1.15369e+06	245437	6.83695e+06	681700	1.12825e+06	649766	540055	402550	332087	492185	479720	214124	514248	459698	464159	846242	542244	591327	422678	406279	225828	236475	199023	365100	543628	660441	717686	975795	863250	495968	493561	313795	330526	902509	123547	453027	164822	832860	474949	998227	587088	787371	134434	624216	690864	323907
P01860	IGHG3	Immunoglobulin heavy constant gamma 3	140798	132936	29856.1	456646	134629	39837.1	134045	77744.5	238262	27221.6	171099	58065.2	27797.5	85693.6	160401	59973	159804	146222	86857.5	40424.1	228645	33453.8	23010	32955.6	41072.6	211442	768091	288270	882808	827528	168306	284657	357734	362443	506986	73687.9	226621	212042	702913	135726	680574	380185	496475	37235	1.76822e+06	255884	285680
P01861	IGHG4	Immunoglobulin heavy constant gamma 4	56581.9	287940	18256.7	920835	25252.8	90543.5	88651.4	83013.3	33352.4	31792.3	19690.2	32932.6	27447.3	36740.8	20290.4	44466.4	67270.4	61055	110760	28595.5	29130.3	32339.6	22457.6	18618.1	49863.7	113129	190726	222029	168156	159801	79714.8	274086	67586.6	50048.1	483154	37414.9	118130	32213.9	113257	83476.8	204477	48025	176140	59816.4	216806	147226	98111.1
P01871-2	IGHM	Isoform 2 of Immunoglobulin heavy constant mu	128657	94397.5	56179.6	219142	93602.9	331415	43256.2	8327.33	208082	17901.4	27878.8	25606.7	19020.7	23914.2	159429	62124.7	99375.6	22175.8	48693.8	87643.3	281660	22470.3	33704	11349.6	6649.25	63309.6	126824	137842	189250	202705	46854.1	64487.3	58593.5	56370.7	123369	27181.3	63848.8	30493.5	232985	101206	117138	9191.33	77230.7	12026.8	229185	50116	61641.1
P01876	IGHA1	Immunoglobulin heavy constant alpha 1	314066	232506	147098	3.09219e+06	267905	213462	318713	182870	289243	86106.2	108729	158521	93797.6	165030	111927	208450	310354	252225	293333	224322	264023	91953	81162.5	62661.5	79165	214326	394874	1.47016e+06	766557	698840	463320	358593	203095	201937	372756	125520	369093	98915.4	2195013	153727	994289	95061.3	465214	280076	736313	319987	399255
P01903	HLA-DRA	HLA class II histocompatibility antigen, DR alpha chain		642.624	220.258	4048.3	373.335		498.657		390.352									254.618			825.99					1579.57	3383.64	8771.19	3690.5	2372.44	8226.38	1199.64	4525.65	4540.6	3576.25	6841.81	3659.41	3574.71	9040.17	3393.48	3073.37	3537.21	1996.59	12886.4	3399.54	4830.5	5881.98
P01911	HLA-DRB1	HLA class II histocompatibility antigen, DRB1 beta chain		1616.04	278.269				805.546																			5915.47	8130.43	11981.5	13912.1	12727.6	10458.8	11074.6	12294.9	10851.5	6856.25	14127.7	6497.62	8116	9921.3	7473.79	6708.7	9781.88	6073.73	25287.2	10401.5	9104.5	7019.33
P02008	HBZ	Hemoglobin subunit zeta	2441.88	5080.72	4766.66	4987.9	3848.39	12612.5	4145.56		2473.88			352.722		19208.5	13884.7	7637.7	19817.4	4372.02	4824.98	2463.09	3819.37	9008.09	1645.29	1014.27	657.471	6240.2	6332.13		43245.7	99324	6677.24	8875.48	4322.95	17028.2	14970	8737.16	10872.7	5718.8	14799.4		9230.71	33633.2	9619.56	6414.39	15567.2	6354.79	10035.8
P02042	HBD	Hemoglobin subunit delta	789965	8913.85	809683	13126.8	297988	912011	395569	24043.8	282425	193345	206598	96279.7	396576	249894	368828	1.08975e+06	765013	544722	877633	782163	296168	276728	370602	239736	212302	2.04798e+06	931993	2.6948e+06	5198254	4380550	1.01057e+06	1.60696e+06	2009563	1.43346e+06	2701017	561734	2.47945e+06	1.28308e+06	3.40459e+06	455457	1.35017e+06	733074	2.24301e+06	580606	1765604	3055129	1.17537e+06
P02100	HBE1	Hemoglobin subunit epsilon	39115	19003.9	32432.3	72542.1	9657.48	96256	26818.2	15695.7	14719	28116.7	51863.3	39686.6	52289.9	36282.5	4878.05	38577.9	36537.9	24758.2	23448.3	37774.6	13734	35809.2	18630.6	24534.2	23538.6	49694.2	27063.9	68030.4	77031.3	84155.9	27111.6	49610.9	35739.2	38274.2	64136.5	19390.3	61396.4	33219.6	72406.8	30020.2	39333.7	34042.6	56895.7	21308.3	38493	51414.8	33184.2
P02452	COL1A1	Collagen alpha-1(I) chain	28873	61902.3	14949.1	140149	22660.3	31243.5	18475	30524.7	12836.6	26914.9	38104.2	71663.1	18996.1	83977.7	103115	26128.1	32422.7	20190	33851.4	18418	13202.2	20865.8	11761.2	18501.3	20231.5	78378.7	119357	95615.9	99688	99282.1	85403.7	80913.7	67860.1	83737.3	135617	71203.5	89754.8	71114.9	130728	105001	85348.2	99077.7	68279.1	59500.5	77821.1	62437.4	81916.2
P02461	COL3A1	Collagen alpha-1(III) chain	56418.9	40961.5	64247.8	24030.2	28300.6	118257	21650.5	20767.3	18525.7	24827.3	37752.9	88309	44635	140840	63999.7	36611.5	52451.7	27284.1	53189.1	58556.1	19345	80855.1	37398.3	19727.2	18104	99003.7	109405	124956	117757	88855.5	100272	85614.2	81379.3	98929.7	87347.3	75798.5	90007.3	80363.1	119800	96352.5	93075.3	123450	82417.1	90832.1	77055.4	93856.2	91810.2
P02462	COL4A1	Collagen alpha-1(IV) chain	64265.3	51888	36767	380305	43617.9	130129	61600.9	29629.7	51832.4	30559.4	51426.3	26640.2	24242	39463.3	34065.1	53686.8	82828.8	52259.8	61733.5	60874.6	35137.6	28015.4	24323.5	15262.3	43823	88112.6	108825	109224	97180.1	122559	97938.5	88928.2	79412.7	100294	160473	83236.5	109497	83944.4	132791	104353	90340	92633.6	105167	88777.2	83993.3	93667.5	96102.6
P02511	CRYAB	Alpha-crystallin B chain					3545.67		425.954	5019.42	545.659	12169	8801.92		1360.13	604.692	1732.21	1190.96		539.507	1517.03		631.011	3460.28	6197.29	3554.21	3420.99	47127.3	15291.7	24208.5	23212.5	38887.9	21317.1	25042.5	21537.4	46357.5	15900.8	44091.8	16884.2	10049.9	30027.1	34302.9	45283.4	2948.96	26597.4	37728.1	12723.1	21137.7	15379.8
P02533	KRT14	Keratin, type I cytoskeletal 14	71039.9	113060	426495	133732	1.51123e+06	62416.2	80518.6	26129	33090.6	36691.2	69258.4	168669	49454.5	65284.3	44133.2	103668	40467.1	58553.4	41505.8	97221.2	60310.4	177752	177979	35643.2	21550.6	50305.8	143316	112272	56927.9	75671.8	12941	51805	4350.8	27015.8	41094.5	77291.9	31244.2	63125.6	126917	66090.8	13628.5	50977.3	545262	19993.2	40483.5	24228.7	299654
P02538	KRT6A	Keratin, type II cytoskeletal 6A	40982.3	47018.5	189437	89409.4	432176	42093.4	56805.5	18009.4	19433.9	29099.6	45853.5	72579.6	30290.1	40195.4	21692.3	60395.9	24569.2	30319.7	26507.1	62532.5	34172.8	89143.9	97345.2	25435.4	17986.9	123961	105471	114601	107561	126439	23055.4	56295.6	15951	31848.4	51868.5	76617	71589.7	61899.5	171556	56293.2	34885.5	38176.6	634274	66611.7	62908.6	87790.5	207366
P02545	LMNA	Prelamin-A/C	7712.01	165522	4246.64	15580.7	6146.48	7618.96	2077.65	5466.64	3638.15	3302.18	7338.34	24991.5	2310.78	127879	125919	6271.21	13377	1436.23	2774.06	2161.85	4205.55	2563.83	8076.26	5380.22	14299.8	64693.9	103776	33574	148765	142523	54139.7	41404	31371.4	29349	916572	50119.7	66137.1	29110.6	34677.6	45630.9	54909.7	630516	126674	36936.8	45827.7	63170.1	36666.8
P02647	APOA1	Apolipoprotein A-I	1.17194e+06	604701	299222	49103	1.5274e+06	1.03087e+06	960433	507722	760247	475697	583597	574048	493036	306419	998738	1.48592e+06	1.09783e+06	925259	1.05957e+06	456666	773161	285078	370675	494469	568522	880847	1.56373e+06	734657	2.31382e+06	2.42127e+06	145610	700943	698172	625574	1.97183e+06	169426	952632	394928	1227034	173580	451504	457703	1.01371e+06	434147	645278	946269	590800
P02649	APOE	Apolipoprotein E	15594.7	23547	5388.25	52103.7	30834.5	26372.8	13974.6	5264.96	8952.79	4643.23	7669.26	22152.6	11504.3	9555.55	9072.85	15735.9	20143.8	17121.3	20098.1	5032.81	9765.89	4181.7	10608.7	5924.32	10672.8	21445.3	48762.6	27079.5	74975.1	72506	39149.1	29738.1	18664.9	20837.2	52403.2	6262.09	29164.7	14783.4	50973.8	8137.3	13956.3	8655.39	17041.4	12329.7	24260.2	27106.5	10610.2
P02652	APOA2	Apolipoprotein A-II	371928	61756.8	140822	39468.9	427604	777401	195529	92842	197043	94686.9	119891	95993.3	84967.3	34389.1	145896	199922	437727	189460	293245	194502	276958	55433	95325	83298.3	118589	360107	747996	360768	894583	825650	33819.6	312415	186139	232520	1.30662e+06	93505.3	532171	111177	549393	135938	112425	271632	499525	57400.8	280713	426078	172235
P02654	APOC1	Apolipoprotein C-I	9314.75	686.042	1268.73	20061.7	9144	24238.2	7975.86	1153.89	5296.27	4448.06	2541.81	6360.23	3613.58		2426.41	14092.3	8353.77	9128.97	6712.5	1675.23	8544.82		2890.11	1392.01	2634.1	5222.91	36818.7	2509.39	30007.3	37944.8		7773.32	2935.3	2655.09	23890.2		16821.8	5456.14	22745.1		1883.19	3813.71	11057.4	3800.61	6843.89	12082	3310.11
P02655	APOC2	Apolipoprotein C-II	66714.4	95769.4	16541.2	254643	35744.5	34732.8	50757.8	12714.3	70873	32771	13918	32272.9	20261.8	14131.8	41349.5	48753.4	40283.2	36715.1	77407.1	25552	49947.5	13828	23031.6	5864.69	27045.8	10404.6	27127.5	3067.07	79750.2	88625.3		5934.56	4839.44	4843.46	22819.1		16523.3	1747.72	23584.1			1194.88	7423.18		1591.88	9158.12	1175.48
P02656	APOC3	Apolipoprotein C-III	42821.2	5863.5	6980.87	333543	24220.6	70096.6	27500.7	6097.01	34389.6	11700.1	15916.4	15027.5	10203.9	7100.42	45340.6	40103.8	53580.1	26280.9	42071.6	12266.8	39777.1	5830.5	12001.9	6623.09	13074.2	18788.3	80348.3	9169.8	133614	124480	2124.66	14757.2	12893.8	15235.4	57107.1	1688.19	43075.2	13934	65732.8	3674.72	7553.74	3600.2	14827.4	48849.2	4173.48	23215.1	8024.14
P02671	FGA	Fibrinogen alpha chain	29916.4	141264	53980	244001	24530.3	22104.7	69789.9	16070	66366.9	30098.5	49344.8	27508.1	65313.2	361261	802184	95388.3	20736	42120.6	75183.4	49384.1	60555.7	38830.5	144387	30081	83521.6	133487	170524	86603.3	403562	399569	47690.2	124693	169630	197735	315198	79424.4	134653	102697	166025	54051.8	54754.7	59078.7	198721	32145	127352	169605	123809
P02675	FGB	Fibrinogen beta chain	28293	165567	26563.1	408717	32778.7	90406.2	91418.5	18765.5	63966.8	44929.7	66534.4	35696.9	88068.1	297743	855402	175873	6097.03	70491.7	84796.3	19526.7	65748.3	38674.9	240184	51523	96895.6	203835	219583	84822.6	742682	756826	93478.4	169947	234401	242618	379770	71552.9	248094	159036	272231	74752.4	99523	51588.8	285606	40299	201949	241524	180954
P02689	PMP2	Myelin P2 protein	9735.12	4815.4	5570.8	21089.6	11129.1	98057.6	5207.58	10461.8	6330.9	18930.7	3748.67	3610.41		5034.75	5305.89	6435.58	15270.3	4228.44	12568.4	8249.24	6341.71	6715.32	1780.59	3164.42	4887.31	4709.95	9991.56	8604.91	14486.3	17190.3	6613.63	4863.48	4262.79	9048.31	4481.85	6276.91	4455.64	9018.48	7841.82	4688.22	7525.16	18103.7	13804.6	5341.93	4276.64	8640.98	4015.72
P02730	SLC4A1	Band 3 anion transport protein	5021.6	6399.81	17926.9	25254	3583.67		9805.1	12909.6	6459.56	2836.76	7489.16	5316.52	6856.61	10110.7	33800.4	12164.5	3316.37	9121.77	11296.1	9726.02	5288.01	3399	6648.27	2903.23	4579.32	8496.03	14745.8	7045.22	11127.6	10793.1	6824.4	10156	6871.94	4183.65	14896.9	10408.3	17820.6	5081.25	20594.6	6267.59	4672.45	7371.09	10001.8	3576	16609.4	4377.28	5397.42
P02741	CRP	C-reactive protein		1781.99		138173			339.194	1641.84	16248.6						10754.7	3476.16			601.384		17694.7			1203.74	4073.63	11740.8	3914.91	2135.37	1870.46	1155.21			6926.31	5893.58	1986.73	569.569	1707.68	4393.12	3763.79		2755.6		1714.82		6692.14	4493.42	2939.81
P02743	APCS	Serum amyloid P-component	16020.1	13657.6	13534.3		10523.9	39407.4	17346.4	32528.8	26463.8	17958.9	13794.9	6827.37	9359.14	13612.7	90377.2	25063.6	8533.5	11278.3	20935.3	13519.9	26340.2	4692.37	14856.5	16279.7	47458.3	46608.5	121076	43680.1	86675	79306.6	15535.9	24274.2	44313.7	44047.3	1190268	11233.7	48802.9	38238.9	51732.1	7927.29	58693.3	943592	73306.6	13593.6	36237.3	51078.8	41166.4
P02745	C1QA	Complement C1q subcomponent subunit A	11110.8	18190.3	5367.64	25359.5	8708.46	21099.3	8103.69	3091.09	8173.64	165.733	1560.09	3765.05	6239.54	8382.41	8856.04	7541.17	7312.38	5389.05	2781.71	7122.01	3478.51		3388.58	5696.56	3774.85	29880.7	42816.2	32877.8	67634.1	82182	20094.5	34860	20234.4	21919	75429.1	8311.25	41377.3	28810.2	62825.5	5249.87	24114.9	15501.3	40196.6	7448.61	32742.1	31807.2	27024.4
P02746	C1QB	Complement C1q subcomponent subunit B	8923.74	14063.7	2078.68	16287.2	3395.29		12995.3	3738.74	4382.69		1187.91	1871.32	3575.75	1728.73	5719.36	10550.6	5207.08	4494.38	4254.39	1914.59	3618.84		2274.51	888.605	1276.27	14331.4	37023.5	30021.2	55730.6	51994	18955.9	21652.8	9531.52	8448.28	40870.3	15792.3	12208.1	7965.72	26773.4	11626.7	14085.4	19306.1	33560.3	17924.2	22529.5	21458.6	11894.6
P02747	C1QC	Complement C1q subcomponent subunit C	22450.7	36848	4884.18	51057.9	10495	9653.31	27654.3	1118.26	10595.7	1331.29	2175.9	4511.91	5943.83	2926.69	12565.6	27804.4	14605.7	10622	11494.9	3207.36	9012.69	1205.36	6793.16	3123.41	2629.64	11749.6	28603.6	27599.6	49687.4	47144.4	11456.3	17213	6385.15	7814.34	36528.7	10103	10317.3	6776.05	30525.9	7936.84	9967.73	18301.5	29687.3	26498.7	18644	14939	6317.64
P02748	C9	Complement component C9	19385.7	49847	13038.3	66793	16452.1	27856.8	29942.8	32948.9	16088	31909.6	24007.8	24280.1	23752.4	16936.4	39158.7	23145.2	18676.6	21967.9	11414.3	13645.8	15057.9	9208.38	9324.5	17532.5	33856.3	63763.5	79688.1	27691.7	108849	107290	36958.6	23382.7	58248.2	64296.2	170433	13741.6	37886.9	39172.5	66361.5	11459.7	31821.9	89202.1	66021	22284.7	51512.3	62690.5	45628.2
P02749	APOH	Beta-2-glycoprotein 1	61522.5	139023	38626.6	306862	78588	51720.4	98690	101620	42159.6	81774.7	68404.2	81166	26765.7	80525.6	333215	65944.4	52170	63278.4	48822	40473.1	35452	30024.9	34152.2	46943	27197.1	54329.7	244220	120493	129278	128996	47762.1	105424	77233.5	82611.1	302903	12767.7	62108.9	49606.8	127140	46871.2	53946.5	176392	105864	25870.2	75127.1	118100	69757.7
P02750	LRG1	Leucine-rich alpha-2-glycoprotein	47811	60938.1	28624.6	102853	79110	50643.3	87282.8	22035.1	42946.4	63376.8	76677.5	60913.6	66514.6	40621.8	80508.4	79300.6	44014	67765.5	23698.1	47932.6	37665	31845.8	18799.8	40813.5	56251.6	65529.4	98157.3	85621.4	131562	129106	74164	40712.4	73933	68386.4	167324	16277.8	38876.4	34050.9	74533.1	33477.4	68439.4	70367.7	52736.2	68566.6	60358.7	71609.5	38735.9
P02751-1;P02751-3	FN1	Isoform 1 of Fibronectin;Isoform 3 of Fibronectin	12462.3	65824	3823.61	25379.2	3241.28	17756.9	10200.9	1214.11	2937.41	3932.21	4332.14	7392.71	3033.31	37173.4	124746	19630.6	9886.79	10914.7	5441.06	1864.08	2720.66	2507.65	20267.7	2592.05	3980.28	10156.8	90981.6	2724.41	8386.09	8358.69	5038.61	9220.65	13134.9	11601.1	12366.2	11276	8328.94	15973.3	20369.5	4487.96	15738.9	8922.9	10994.8	4823.91	7149	9136.6	13367.3
P02753	RBP4	Retinol-binding protein 4	14441	7901.19	4362.95	42729	14531.6	8465.3	21104.9	27765.2	28378.5	25550	5579.49	11134	11558.6	18006.8	45832.1	32010.7	15402.6	15627.6	15906.1	4908.97	21796.5	2855.3	5549.2	13873.4	15219	22784.2	68490.9	33405.4	83591.8	75417.7	18550	37916.5	38311.9	38594.5	106631	5810.97	29625.6	19556	37013.4	17309.4	25059	32427.7	22738.7	23053.4	21278.1	27187.9	14096.5
P02760	AMBP	Protein AMBP	45398.7	44018	17426.6	158346	55176.2	68336.6	47814.7	34661.4	28524.8	27383	42671.8	29787.3	20057.2	29381.9	45625	59197	47349.3	37630.4	37626.4	20823.6	35508.2	16101.1	17643.8	19211.1	36517.9	74260.9	130174	71097.3	152668	161467	45034.4	82976.5	66936.2	90070.5	227563	16081.7	73009.5	49754.1	131393	30465.8	55690.9	93252.3	85926.3	43746	68564.6	77621.6	47847.5
P02763	ORM1	Alpha-1-acid glycoprotein 1	150388	212196	127744	1.29361e+06	171874	257054	219504	267980	191172	183207	197989	78119.2	116214	119670	533730	154304	91560.1	197643	151832	164198	192652	51631.5	82969	128513	272190	390177	801168	640287	594191	581996	262178	302977	591269	505680	1.33484e+06	112001	333402	234729	564472	226297	300212	445408	362057	287941	515826	545067	268687
P02765	AHSG	Alpha-2-HS-glycoprotein	102191	76426	26166.9	15048.6	137821	104879	131142	89970.3	44128.4	95547.4	92936.5	61474.1	22241.6	63145.9	183354	152904	142257	100679	69239.8	30793.9	43219.5	35769.2	38370.9	54187.7	94470.4	144913	283610	114386	220750	216597	67595.9	120802	108252	121368	371079	32647.9	110570	53502.3	154289	46480.5	120656	140346	116430	76853.6	98945.9	201211	99953.5
P02766	TTR	Transthyretin	95448.1	34496.9	42839.3	137589	82839.7	81581.6	96585	73601.3	46174.1	69624.5	21531.5	19015	18664.2	26086.4	101290	102300	104786	77623.6	115842	35507.7	94019.7	7276.55	16666.4	29729.7	30974.5	218599	438015	308714	550910	507944	133119	339615	175369	225599	589070	40330.2	229827	151563	249023	111773	187690	205776	180718	136555	183363	227041	124844
P02768	ALB	Albumin	9047567	7.91058e+06	4769031	56754680	11166036	14369274	8837248	8207338	4.10357e+06	8411649	10015951	8026798	4074074	4502974	9251062	8582874	10899470	7.84797e+06	8.01933e+06	6.24014e+06	5565028	4645350	3130055	4.43773e+06	6103658	12420053	22233904	16670102	23730392	21325882	9972087	12166673	17484796	14243451	34352948	3.312e+06	11259008	6852886	14273271	9056627	11563670	16212256	11603598	7.94071e+06	9177203	15584658	8579869
P02771	AFP	Alpha-fetoprotein	7378.17	3883.3	230.642	13138	600.959		2165.64	2028.37	1699.96	1725.68		6529.88	1878.66	3595.14	2716.1	386.238	2829.85	123.09	2183.4	3342.97	426.527	560.352	938.221	3366.67	2449.75	8768.84	10185.1	9474.99	6606.07	6092	25448.5	9481	11156.7	10365.3	5113.34	14385.5	7751.52	7929.74	5751.51	9870.02	12674.1	6451.23	4592.1	15757.6	14573.1	9623.66	6278.81
P02775	PPBP	Platelet basic protein	14140.8	2158.27	41032.9		3483.26	49668.3	1221.25	5707.86	3030.97	3910.31	1859.58	2545.27	6841.22	9404.79	10440.8	11983.4	9929.3	4555.19	18504.2	26164.3	3626.97	7735.96	11600.9	7441.79	4724.27	21065.9	30249	41057.5	73911.1	74071.2	9815.15	24499.5	42597.5	47274.5	48667.5	32194.2	24735.2	37451.5	47729	12911.4	19352.2	41691.5	30916.2	43317.2	43337.9	31822.9	28985.9
P02776	PF4	Platelet factor 4	3316.4		21697.2		611.386		254.876	2800.96	622.485	3263.21			6508.8	13388.3	13713.1	11171.8	2777.73	876.425	4077.33	12776.7	627.953	3008.77	21171.9	18682.3	2915.92	5134.26	316.416	4717.96	19519.9	15820.9		3054.62	8638.08	10407	2686.92	5494.62	2595.22	9451.4	27191.8	2278.4	5042.89	10618.4	2946.07		9877.14	4195.62	2631.99
P02786	TFRC	Transferrin receptor protein 1	12073.3	16526.9	8518.21	46496.8	5978.8	173673	5983.55	4396.51	9178.75	7142.54	12661.4	10883.1	13981.7	15377.6	11241.6	10299.9	13082.5	7737.84	7486.5	14482.1	5521.24	14299.8	11002.3	7806.34	6205.37	14898.3	9281.86	13218.7	19828.5	19736.5	13644	13573.1	16600.6	20026.2	13860.4	9822.21	20695.3	27490.8	36636	11163.2	20957.9	23737.7	9305.57	24149.5	29941.5	9464.61	27865.6
P02787	TF	Serotransferrin	1.47665e+06	1.68786e+06	537101	14571432	1447314	2.08542e+06	1.42485e+06	1.56753e+06	574653	1.62471e+06	1.83552e+06	1459033	880477	1.16321e+06	2.22172e+06	1.70516e+06	1.38006e+06	1.50186e+06	954834	873572	518104	543410	554501	1.22284e+06	1.29162e+06	1.60455e+06	2.40425e+06	2.69103e+06	2.65629e+06	2.67181e+06	990982	1.30836e+06	1811216	1859958	5560686	412046	1.51588e+06	954293	1.94011e+06	1.01148e+06	1.33105e+06	2.1318e+06	1.50272e+06	953936	1.38277e+06	1.66418e+06	1.00106e+06
P02788	LTF	Lactotransferrin	22874.9	18921.4	39121.4	41974.5	38750.1	25050.1	19066.7	956.544	14138.9	1933.3	1468.47	18909.2	5967.87	10639.6	89989.1	5176.59	14979.7	23563.3	34637	39742.4	10647.2	21654.3	26975.3	15191.6	2358.52	289830	196630	851758	611684	586787	90110.1	398431	353679	331070	52000.5	542150	366912	275113	529952	1.04277e+06	603736	15843.3	199169	932531	548925	99100.9	125792
P02790	HPX	Hemopexin	340758	484725	212232	2.88952e+06	449582	514211	542491	482353	234943	523358	411432	472546	224755	288776	639767	559833	209981	436022	332994	268728	208016	177434	144147	309128	455090	322564	726113	413193	679732	643165	202389	335130	417624	399269	1.06742e+06	81934.1	271367	210840	397722	124349	206359	468096	250587	170796	318654	401493	269087
P02792	FTL	Ferritin light chain	24072.1	118822	44987.5	821508	70096.2		60748.6	19185.1	138173	14917	59238.3	51762	50553.5	300796	887751		29644.4	15532.2	35971.4	48427.9	161486	44163.5	63879.2	58604.5	25384.5	25689.2	32948.1	15945.8	36157.8	35520.8	59694.5	24191.7	43172.2	32358.5	8714.56	17653.9	23292.9	24852.2	15599.9	48179.5	24024.3	17277.8	29871.9	38079.6	29936.6	50137.2	22327.1
P02794	FTH1	Ferritin heavy chain	2298.28	22084.3	1766.75	28802.1	3737.86		4981.36	2235.61	7938.08	2421.73			4410.16	66775.7	28642.2	581.941	932.088	972.819	2044.89	2592.8	7241.05	5799.6	3911.51	9737.53	2544.84	7649.71	12773.4	3318.09	7048.22	8325.38	18063.3	5912.92	14716.9	10121.2	2800.79	6547.75	5156.32	6849.61	3600.46	44430.7	7885.57	6394.87	8206.06	10834.2	7342.5	12183.2	11386.2
P02810	PRH1	Salivary acidic proline-rich phosphoprotein 1/2					494.55																							3015.06		3952.99				687.174	4632.65	1136.31		1242.75		5650.92		2125.72	1719.06	1576.34		8251.24	1133.81
P03950	ANG	Angiogenin		12896	524.497		3724.06		866.57	5837.39	1125.96	10162.4	4003.18	5018.71	2432.35	4731.61	4160.85		886.213	661.143			1056.71		950.021	3638.27	7367.42	98597	178591	222078	198171	195731	103317	96576.1	158759	93047.7	401837	77872.7	107281	84131.6	234568	118989	121104	529915	128063	73396.5	86701.4	99061.5	102592
P03952	KLKB1	Plasma kallikrein	42245	46339.1	22390.2	127488	52380.6	80453.4	53111.3	26974	31258.2	27723.3	21451	33490.2	28716	31833.1	43122.4	55204.8	38143.2	50669.8	45175.3	27396.1	25775.5	14291.3	17004.5	20671.5	33813.3	70005.3	138350	78888.7	212760	208310	41816.3	94963.6	62347	66637.1	151600	25852.7	81076.7	42861.7	109445	29373	66254.2	64056.4	101266	34000.5	75434.2	90855.8	51560.1
P03973	SLPI	Antileukoproteinase	7887.23	2632.4	5473.55	24080.3	36723.7	51836	13277.4	1017.12	5518.59	3420.66	17.9361	113311	4646.45	5695.31	1432.07	145808	27584.4	5413.6	17586.6	4882.24	2957.88	683.49	1627.18	1566.34		3736.59	173559	217037	35478.1	35941.6	180954	5921.62	3583.78	3901.05	3153.39	2106.9	4006.05	2348.96	8004.74	41565.4	15667.3	5541.67	1827.4	10365.1	15025.4	37576.1	3178.01
P04003	C4BPA	C4b-binding protein alpha chain	43378	34901.2	4505.41	56853.1	64084.3	39879.4	42380.8	3158.52	12608	1455.98	10245.8	12905.6	18233	10912.3	45261.4	40452.7	62350.5	19217	15984.5	9108.58	10563.1	4777.9	16860.8	3904.86	8908.15	202074	317953	172497	982125	864566	86758.3	146336	80077.8	45801.8	500480	82501.8	266629	78837.2	611403	93083.9	136272	162752	668389	34539.5	124740	318373	112771
P04004	VTN	Vitronectin	49820.2	18035.8	8140.25	107387	50406.8	53628.1	54742.7	38343.9	35490.7	27201	32673.1	20404	22194.8	4980.96	28144.2	66831.7	38346.1	36172.7	28729.5	6524.91	34169.9	6520.09	23884	19138.4	37478.5	35322.3	111283	31801.5	98861.7	105004	22699.3	27420.2	38316.3	38363.9	91151.9	7731.75	31621.9	30178.9	109025	11687.8	30401.1	33864.6	13752.2	17181.4	39280.6	65207.9	32455.6
P04040	CAT	Catalase	123385	11312	152273	70237	58022.8	280687	82202	9685.7	85461.6	21746.6	29975.1	10356.5	37026.8	47567.9	139643	184712	131594	123766	191880	128072	89231	46289.6	53465	37159.8	22886.9	182903	168530	224169	570469	584451	77353.3	114882	215899	210661	279128	96741.5	241929	161477	305850	142037	193524	94437.4	229575	187002	234485	297388	121221
P04066	FUCA1	Tissue alpha-L-fucosidase	8790.06	15501	4552.47		7479.94	63568.9	3760.87	4304.67	6992.53	1919.01	3177.93	5529.99	8559.81	4024.22	4702.04	3577.34	2403.51	4001.13	3170.62	4708.17	4795.13	6600.73	12911.7	5670.44	2539.07	40123.3	108007	135213	73477.5	62722	459151	110655	71778.6	42442	32171.8	263597	109356	78575.4	59174.7	203448	107520	54155.3	48681.7	312639	81685.4	195359	86153.9
P04070;P04070-2	PROC	Vitamin K-dependent protein C;Isoform 2 of Vitamin K-dependent protein C							222.998	1019.23	1587.17	1153.62				10938.9	1001.91			414.118		3668.65	3120.46					3044.68	1542.72	2974.35	4529.99	4549.15	3283.15	1440.98	4756.92	2077.26	2374.11		2988.63	2537.52	3950.61	3847.91	3161.07	1776.25	2449.49	2957.14	1865.31	2698.83	1763.06
P04075	ALDOA	Fructose-bisphosphate aldolase A	26885	75879.5	68268.5	6762.06	35490.8	62383.1	36640.5	166485	50919	128625	80005.3	80045.8	112436	92393.4	65813.1	44124.4	36984.9	42366.8	37302.5	63117.2	55163.7	112275	81409.5	154768	155335	335894	560958	435470	260673	264079	553910	542264	451741	660395	296882	514828	485389	504884	363900	647659	511621	547076	193066	672323	601745	260456	512123
P04080	CSTB	Cystatin-B	21756	66294.2	27088.6	15638.8	27131.2	39768	26151.7	110091	33120.6	59410	63717.3	38336.6	59480	92900.2	17233.8	11484.6	14327.2	30193.9	17131.6	20752.3	29335.5	83017.2	31355.9	77884.6	75285.4	254604	1.84122e+06	517454	207948	194462	397462	251843	420531	497617	311476	296072	223527	309738	341577	864645	340041	564055	89025.8	308766	317561	246663	272023
P04083	ANXA1	Annexin A1	10947.8	17587.7	39823.7	9451.74	21582.9	99913.8	18409.1	76727.4	37028.8	46982.3	19781.2	37198.2	30659.6	27817.7	45791.4	7212.01	12696.6	18948.7	13512.7	31977.9	48476.4	43264.5	39236.9	58289.2	52967.2	98749.4	143184	232588	152882	147838	622829	273454	299902	267478	67350.6	448654	189640	189299	165946	336331	107877	225489	50260.6	24538.1	335236	139752	171266
P04114	APOB	Apolipoprotein B-100	56231.4	31499.5	12285.4	22736.2	50132.2	83217.7	40600.5	7574.4	37708	13370.9	12694.9	11064.4	11506.2	30193.4	7335.63	52374.7	47687.6	29029	78426.4	14710.2	32907.5	9353.99	27688.5	13774.6	28905	61303	60206.5	34698.6	184756	176409	18960.3	40438.3	43306.7	47167.4	64582.8	9980.26	84325.9	36987.2	88160.7	8097.95	27702.2	6563.04	48933.8	21634.5	48278.5	49148.6	27183
P04156	PRNP	Major prion protein		18170.7	1120.49		1392.02		1420.32	1862.33	710.357	478.516				17431.7				493.067			873.497			573.339	2259.61	5814.86	3049.17		1930.5		6303.37	2875.64	1614.2	1617.71	13478.8	1850.58	1261.63	1852.31	1582.23	2672.56	3161.18	19469.3	2401.17	1503.89	3201.04	2443.3	5516.71
P04196	HRG	Histidine-rich glycoprotein	22100.5	36038.8	7220.04	131472	28115.8	23359.1	45802.8	13782	10678.4	10210.4	22413.9	13004.7	7799.33	28719.2	46315.4	14425.6	17005.4	24945.2	14813.8	7837.34	11840.8	3818.24	7898.87	7560.38	19698.8	24753.3	77954.6	14688.7	52311.9	53261.5	13904.5	27138.9	28035.5	19907.3	134259	13705.8	27958.4	21842.9	23251.8	6469.25	40354.1	75023.9	35852.5	11778	30555.5	54527.6	16850.6
P04211	IGLV7-43	Immunoglobulin lambda variable 7-43	10411.7	34612.5	3316.98	151539	13510	23582	15616.3	11587.9	12856.8	6437.97	15292.8	14705	6663.8	9854.63	20132.2	28395.4	13728.2	9150.75	4798.06	3170.28	10164.3	3775.48	5462.76	4424.18	4406.42	17027.2	15258.2	15455.7	62803.5	63487.1	33916.7	28507.1	8599.02	8625.38	34559	2204.18	18091	4857.1	34585.7	17178.3	24717.9	13547.6	11827.1	3516.66	17078.2	20826.7	9367.46
P04216	THY1	Thy-1 membrane glycoprotein		14129.3			1751.94		1280.39	1897.4	6557.52	6133.91		4665.42	7893.94	66458.7	6051.6			808.449			5839.97		5947.23	1684.6	12527.4	960.432	2324.82				3358.3		5113.93	2344.09	4313.07	1276.77	1940.43	1590.43		830.763	1348.94	3654.12	1621.07	2242.1	1512.78	1761.36	706.409
P04217	A1BG	Alpha-1B-glycoprotein	55770.6	55483.6	24415.8	54216.6	66767.9	48980.8	78987	47790.5	18364.1	43935.2	56554.5	29441.3	27106	35265.4	72815.2	64708.5	62130.8	76620.8	46242	39876.1	15591.4	11648.9	15317.1	23226.6	47232.1	39646.8	97269.6	62534.6	111221	106396	34114.8	40984.5	67758.5	58680.8	152243	11568	52234.5	24960.1	61548.8	27141.6	49430.6	35897.2	53916.8	32820.2	46909.7	69899.4	30710.4
P04233	CD74	HLA class II histocompatibility antigen gamma chain	4656.45	2676078	24412.6		12516.6	5269.32	94995.5	328354	226801	1.02552e+06	80848.5	464701	4038.73	385336	3440.41	18764.1	7585.02	28740	26924.5	8908.87	289580	25029.7	230787	6945.64	191442	980.168	2754.89	12720.4	8373.05	9026.56	13492.8	2512.73	1944.54	1138.05	766.806	3961.99	1609.49	1259.13		3727.87	1459.36	543.194	1701	3965.26	3535.59	2991.43	1519.21
P04259	KRT6B	Keratin, type II cytoskeletal 6B	1919.64	1847.44	2475.73	43788.9	3510.51	13118.8	1616.9	948.704	1629.56	420.714	1302.13	1462.47	2030.03	1794.55	7330.34	2067.97	3748.28	1429.49	1355.46	4863.98	2435.52	5503.39	2379.57	1774.09		132646	200484	215565	334922	262532	77757.7	166671	48552.1	42164.7	271781	185050	136273	143726	373691	143552	75760.5	327906	910979	108707	165762	101847	235310
P04264	KRT1	Keratin, type II cytoskeletal 1	273885	227792	1.36518e+06	488140	3.92901e+06	238177	149576	70237.4	38897.2	108308	194019	280550	94231.4	81381.7	173975	246010	153881	102346	139907	298090	157166	351625	307501	51751.2	64876.4	338503	343142	449720	469626	617750	34403.5	211989	33851.8	134065	213536	386683	150413	304240	694933	220522	77998.8	229180	1.60628e+06	106961	222335	155940	1.48455e+06
P04275	VWF	von Willebrand factor	13499.1	45815.3	10511.5	28244.6	7792.9	22111.1	7847.12	11308.2	9444.76	14135.2	10270.4	11354	5684.01	7737.69	16776.7	12331.3	9457.12	8217.69	12775.5	10531.6	6877.23	4978.27	9061.42	6209.6	8821.52	10172.8	36756.4	22722.7	31058.7	31025.2	14819.1	12296.1	15176.6	14432.2	35302	11667	17827.6	11887.7	18132	15117.9	13282.2	29563.1	17132.9	18037.8	22210.7	17737.7	18460.9
P04278	SHBG	Sex hormone-binding globulin	627.757	1809.56			2753.03		1430.25	919.625	1100.11	1939.24					2251.36	5491.65	2604.77	3597.15		1207.36	1322.01	1307.83	1527.2	1415.94		3855.97	6449.05	4863.83	9391.38	9294.58	2740.03	2806.85	3367.96	2840.14	10975.2		3184.14	1565.02	4592.53	7318.31	3843.45	6554.75	7361.62	2777.51	2392.13	3598	2710.11
P04406	GAPDH	Glyceraldehyde-3-phosphate dehydrogenase	72388.3	271609	184032		123583	228594	129141	769230	222636	739691	813453	1.1494e+06	980756	186080	98603	228117	79359.5	121990	84998.6	131579	169240	820888	604523	1.02285e+06	602110	564660	1.26675e+06	712389	514012	421839	736771	642785	1.43317e+06	1.78905e+06	386986	600682	620868	1.50447e+06	1.09971e+06	525657	814539	721590	303462	1325569	832985	530726	746140
P04406-2	GAPDH	Isoform 2 of Glyceraldehyde-3-phosphate dehydrogenase	68254.8	184201	152947	13778.1	91415.1	136212	76526.7	354365	140366	265099	211546	207740	250101	78362.1	78735.1	103902	94857.4	73270.9	115736	120469	164803	236355	201965	373741	275611	985788	1.63739e+06	1.30293e+06	812632	821622	1.67545e+06	1.1674e+06	2.50943e+06	2147595	935426	931152	1.19279e+06	2.08266e+06	1.20817e+06	1.28226e+06	1.74159e+06	1.22097e+06	1002535	2.35005e+06	1.44597e+06	825804	1.93167e+06
P04430	IGKV1-16	Immunoglobulin kappa variable 1-16	2145.73	2850.32		4593.85	823.13		908.977	528.971	1444.99	148.971		3.37131		2610.77	2231.85	1595.84	1647.45	1926.36	760.224		654.75		386.921	447.392	1529.82	4133.09	8222.84	7070.59	9356.48	8711.92	5724.23	7195.85	5276.09	5836.51	15943.8	6479.87	4353.37	6985.59	26606.6	2626.16	5934.18	10349.6	3787.35	3226.31	9685.59	5108.52	4040.71
P04632	CAPNS1	Calpain small subunit 1	4511.35	11052.6	7885.22	3054.92	4340.75	4912.59	2556.43	13948.8	6248.95	11927.3	8325.45	10842.2	11379.1	12220.7	3859.14	1391.95	4400.59	3396.53	5384.12	5458.74	8944.26	8323.49	10180.3	11798.6	13687.2	53825.6	55107.6	47346.1	56236.3	59826	115087	59316.2	69068.5	56120.1	67590.5	57730.9	59660.8	65568.4	46355	65597	64387.8	84363.1	46669.8	121297	79283.5	58560.6	61306.6
P04733	MT1F	Metallothionein-1F														1279.65												3037.54	1665.65				247.04	2449.28	6556.88	3982.6		1082.62	452.24	976.129		1901.96				1072.43			6403.37
P04792	HSPB1	Heat shock protein beta-1	15651.7	12204.5	10153.8		17022.4	37045.8	13096.4	72083.5	39387.3	139136	94279.4	69896.6	29289.8	64730.9	43623.9	9285.84	8282.78	8610.97	7857.4	10651.3	39821.5	54647.4	36989.5	47053.3	103646	27492.4	137130	15957.9	21893.8	20701.8	8802.72	11738.9	14811.7	15528.6	100712	79130.7	38040.6	14258.4	61208.1	47872.1	5178	155559	7087.83	26199.7	23375.9	20175.1	15331
P04839	CYBB	Cytochrome b-245 heavy chain	29247.2	52470	18784.5	200398	43061.7	45221	25536	30871.8	15332.2	10850.3	21658.7	12265.6	5573.65	14855.4	39907.1	19517.5	28263.3	19394.5	28143.1	16019.9	21508.6	8525.34	6011.9	10297.6	19373.7	34898.1	23089.8	20540.2	24498.2	22069.1	14014.7	23458.6	20773	26402.8	24393.8	36084.8	21737.9	25418.7	23455.8	31640.7	21447	28722.8	20940.8	42538.6	20198.1	28447.6	24709.4
P04843	RPN1	Dolichyl-diphosphooligosaccharide--protein glycosyltransferase subunit 1	714.312	681.263	7176.7		851.744	62976.4	4427.5	14922.7	3852.2	20638.4	16901.6	20142.9	15697	11581.2	7765.07			3301.24	41609.7	2888.32	3980.68	12882.7	7164.8	36724.8	12479.7	46448.6	75460.3	45192.1	76078.7	76153	43508.4	35328.9	19509.2	22344.8	58583	34135.2	31810.7	14617.5	95369.1	36875.1	35105.7	45887.6	37167.3	17235.3	34143.9	50414.6	31842
P05023;P05023-4	ATP1A1	Sodium/potassium-transporting ATPase subunit alpha-1;Isoform 4 of Sodium/potassium-transporting ATPase subunit alpha-1	4826.47	4361.48	2294.4	89718.9	5466.99		5511.9	7655.57	4220.15	11556.4	15803.9	16652	4137.33	4682.85	6569.73	9597.16	7420.05	5633.84	3810.28	2833.12	3835.99	3735.37	2384.72	2997.42	4049.62	11670.4	13892	10261.6	7047.61	11649.7	12994.6	7060.02	14218.5	19935.8	9689.72	14553.4	8723.08	12291.4	10074.7	12702.9	13527.3	12926.8	15510.7	22910.4	10104.2	13289.4	9533.5
P05089;P05089-2	ARG1	Arginase-1;Isoform 2 of Arginase-1	2807.85	1652.06	10780.9		34480.9		2208.39	940.937	1644.29	491.13				2922.96	3344.91	2698.87	988.959	1432.91	2414.94	3118.95	1677.85	3766.35	1918	976.911	615.339	17306.2	14335	13131.9	34960	37633.8	4471.62	19803.9	19917.3	18087.9	15391.5	24203	22940.2	17903.3	22027.7	28000.3	15907.2	13331.3	30598.5	22728	18171.8	9916.69	28503.3
P05090	APOD	Apolipoprotein D	62077.4	23512.7	13262	96715.4	89834.4	71031.3	45535.4	16467.8	25644.1	34581.4	36869.3	43683.1	24961	5438.35	25844.5	72190.1	85840.1	51176.5	45966.9	21426.7	27433.4	30655.5	14593.5	24715.8	24398.7	27687.3	95414.1	26850.3	99157.6	98260.1	6493.66	35239.9	21592.5	28730.3	136450	5132.24	44791.1	15329.2	68910.5	10431.5	20866	25849.4	36196.5	22232.9	23123.7	43439.3	17101
P05091	ALDH2	Aldehyde dehydrogenase, mitochondrial	9712.53	19970.1	15135.4	109469	10168.8	62588.4	9054.98	26779.6	27061.2	17747.2	7078.59	22144.3	11264.5	15311.9	39352.5	8791.63	16216.2	14176.8	12369	21742.5	26073.6	15308.6	26346.4	13996.2	21299.6	9204.07	45330.5	22787	20786.1	19730.5	110044	18295	49663.8	45703.9	18807.7	103943	27751.3	52356.8	7545.43	74755.2	80862.3	30712.1	44726.3	141089	19899.7	32537	31623.9
P05107	ITGB2	Integrin beta-2	2137.29	114359	6709.5		15927.6		5024.63	2201.23	3415.29	5505.51	5440.85	13636.9	9929.77	6337.65	3184.35	6143.87	6503.12	1680.86	5650.3		8192.66	8037.3	17843.4	18601.9	3594.22	10483.2	8047.11	7216.66	12299.5	8673.66	21221.6	11847.2	10851.1	11384.7	16662.1	10510.4	9020.14	9581.68	16225.2	7403.14	8823.7	17948.7	9194.73	12376.9	9376	10561.9	8487.73
P05109	S100A8	Protein S100-A8	87791.3	10005.7	335812	276323	142660	153113	59748.7	6882.72	50084.7	11394.2	11679.3	7793.02	24134.9	29032.9	637220	63823.4	23472.5	38665.5	64266.9	251475	40305.9	147949	175374	56112.5	18000.3	290345	356221	220176	360729	378223	87153	472465	302385	432660	71512.4	498195	233134	151286	660657	886319	228123	21022.2	272910	236070	313236	77864.6	64712.2
P05114	HMGN1	Non-histone chromosomal protein HMG-14		255.419	8227.71		1553.62			133.259						1130.18			592.275		902.557	6191.5	5184.47					87780.9	51882.1	118433	40684.6	46182.4	122042	121381	72749.1	98241.5	96206.1	150558	73425.4	133631	70493.9	144141	102524	160467	68493.6	73683.9	93420.3	84299.5	104593
P05120	SERPINB2	Plasminogen activator inhibitor 2		27623.6	647.414		4520.2																					9160.78	24963.5	26954	10187.4	12449.5	17205.6	4144.85	5165.17	12159.2	29808.2	10046.9	10904.1	10416.5	7737.98	19060.7	12264.5	31289	11215.3	5019.07	5232.12	5470.9	9011.4
P05154	SERPINA5	Plasma serine protease inhibitor	5967.27	3811.39	1402.39	21377.7	29684.5		3031.2	3430.84	10487	2483.62	4984.95			8440.98	3073.68	913.954	11889.2	1731.13	2346.42	1792.1	11857.1		269.726	5098.34	1517.28	4830.56	16286.9	7447	19468	16864.6	75291.7	3311.21	2722.12	3467.18	14427.9	1970.68	5999.59	5285.05	5455.55	8842.51	17448.6	5144.15	3930.2	6541.26	4772.59	28978.2	3456.46
P05156	CFI	Complement factor I	12688.2	17575	9865.86	94527.6	37473.8	17278	31936.5	20625.6	26655.3	11089	13667.6	11992.4	10544.4	13448.1	23171.2	20238.8	13998.2	17689.7	13773	15118.8	21589.8	4267.64	7625	10318.4	17348.5	29924.1	60521.6	49832.3	55486.9	51981.8	92344.4	21525.4	27063.4	35605.5	55611.6	21120.5	37932.3	21167	50282.1	39258.4	36089.5	28330.5	26007.6	30594.5	30685.1	56082.5	20194.8
P05160	F13B	Coagulation factor XIII B chain	1247.44	2596.99	3425.6	4867.1	1279.92		3279.44	161.356	1828.9	865.362		1053.01		3194.57	4855.62	2643.74	1185.7	1581.87	1015.77	964.079	1103.53		1408.2	1328	1140.24	36803.6	63650.4	60376.5	91869.2	69462.4	35915.7	43555	38057.2	44287.3	53821.1	45584.2	48801.5	30778.5	57390.5	59722.7	44843.5	68034.3	56974.8	36244.6	42559	45481.9	38012.8
P05161	ISG15	Ubiquitin-like protein ISG15	21848.5	20073.9	10962.7	742357	23290.5	57432.8	17566.8	23601.4	13777	21069	40963.4	64879.8	80072.9	25234.8	9506.14	17704.2	11669.1	20796.5	14458.7	38370.6	13998.5	39119.4	32092.7	29981.7	19972.6	2156.55	15447.8	23388.7	2865.65	2552.82	2877.73	19343.1	13636.8	10673.9	3994.31	8765.08	3334.07	12110.9	13708.1	7150.17	3497.91	3487.72	10131.7	17072.6	33359.9	24963.9	14336.2
P05166;P05166-2	PCCB	Propionyl-CoA carboxylase beta chain, mitochondrial;Isoform 2 of Propionyl-CoA carboxylase beta chain, mitochondrial	2520.03	1377.98	7752.66			328696	957.262	550.035	1277.93	388.32	33630.5	18926.9	26481.3	1958.53		3950.12	6248.87	1668.09	6208.15	4700.91	1864	54510.5	1136.31	2987.45	1382.99	21442.5	38910.7	25749.8	20451.3	23732	56800	32427.8	25701.1	35247.8	26726.7	55538.2	29756	28057	40152.4	60448.9	48948.7	38641.3	41891.9	46173.9	38861.8	34621.9	32058.4
P05186	ALPL	Alkaline phosphatase, tissue-nonspecific isozyme	1196.72	6570.27	723.104		7153.64		2886.32	5794.53	3609.94	2755.91	4189.54	4867.63	6695.78	7036.31	822.857		542.501	2119.85	2154.48	3367.73	2086.08	4243.7	9299.99	5911.13	6065.13	31056.5	26265	30942	28285.6	34047.6	41796.8	34139.4	29044.9	36435.4	28996.8	23972.1	22809.6	30188.1	31017.1	26505	25270.2	48747.6	28781.6	40679.2	13699.5	15467.9	20906.4
P05187	ALPP	Alkaline phosphatase, placental type	13626.3	3665.57	17645.8		8420.45	16285.4	10275.9	9980.44	9231.11	4594.47	20845.1	10049.1	1226.75	12034.4	2533.16	19515.2	25915.7	5435.2	51943.9	20033.6	18589.8		27609.6	6598.83	14497.3	3057.98	18702.8	3372.94	3337.78	3393.98	18088.3	9898.2	14431.9	15513.7	11644.1	1547.81	2423.04	6910.15	7593.86	7247.81	16842.2	37762	7997.53	21075.3	2906.73	2284.75	6045.55
P05198	EIF2S1	Eukaryotic translation initiation factor 2 subunit 1	1165.32	2209.05	3301.62		2469.56		3008.48	8510.67	6613.72	5034.07	3720.15	7702.91	13243.5	8462.45	4107.83	1926.08	1936.33	1964.58	773.836	1423.91	6689.01	12895.2	9140.37	14384.3	6781.24	30747.1	29859.7	23717.2	16698.7	17071.5	42397.4	34580.6	38871.6	32833.1	11435.2	55744.3	29535.1	49548.1	19188.6	38355.6	39929.8	29759.5	29521.4	31288.6	34854.2	27939.7	44494.6
P05362	ICAM1	Intercellular adhesion molecule 1	6260.32	9873.16	4997.73	43492.1	8486.27	3837.56	4639.5	8462.24	6496.56	4618.68	261.064		748.614	2846.92	7248.9	17512	10377.2	8128.33	2937.42	2753.89	3602.34	36667.3	3297.85	2070.33	1410.32	24186.4	14853.7	32332.4	10377.6	20196.1	24909.3	12924.7	17168.3	20481.7	23488.1	19478.8	16344.3	17625.1	14787.2	21560.1	18905.8	24798.4	17046.1	22675.3	18363.8	19419.2	12715
P05386	RPLP1	60S acidic ribosomal protein P1	7088.69	50022.5	2574.8	15923.4	7922.07		3066.47	7044.63	6349.44	3606.76	7.35079	3841.76	5192.31	26506.6	20829.9	3329.1	3128.64	1872.14	1075.06	2635.47	6150.61	7.03238	14657.9	7243.96	3239.48	18473.3	20466.3	2041.32	24294.9	17449.3	14334.1	10851.2	71680.7	20023.7	25774.6	58589.6	23166	52171.5	12263.9	33543.1	35919.1	4826.95	34471.5	28455.4	29003.3	25129	22445.4
P05387	RPLP2	60S acidic ribosomal protein P2	1848.09	119289	3532.97		10094.2		4054.01	1260.99	10824.6	963.741		3382.06	5192.08	88065.6	19466.3		2510.9	1372.86	1666.99	1476.55	16695.3	2621.68	15032	7166.69	2619.17	43480.3	35705	26903.1	44509.5	41360.8	46375.4	34748.2	104014	66141.7	46370.4	135453	74770.1	102531	33080.2	106988	92082.6	16666.7	86349.7	43325.4	61460.9	50349.7	66124.5
P05388	RPLP0	60S acidic ribosomal protein P0	1160.63	24499	1718.87		1428.72		2387.14	731.907	5886.09	1368.57	3487.6	12191.1	4980.79	7652.16	3058.44	1079.77	1114.94	599.971	1089.85		6113.31	1501.18	9438.06	3833.85	1207.03	22590.9	17882.7	4016.59	30272.9	30167.1	11149.7	13623.2	57560.2	14629.6	19689.4	42760.1	35948	50821.9	15450.3	24148.9	42271.2	7074.56	44951.2	25931	31251.4	23967.5	28408.4
P05413	FABP3	Fatty acid-binding protein, heart	74233.1	73807.5	56796.7		47140.8	100686	66326.3	126454	39729.9	136612	144136	171208	24014.9	87606.3	50831.3	42411.3	86229.9	40444.9	105371	46345.5	32718.7	84995.9	17031.9	47804.2	108529	81635.8	59424.1	166087	59612.6	43562.3	454159	189520	62048.4	74352.1	506896	142326	50632.5	45112.3	51663.5	173520	84177.1	1.271e+06	49318.1	215910	48516.9	56592.6	37519.4
P05423	POLR3D	DNA-directed RNA polymerase III subunit RPC4	17597.2	17694.5	7458.89	122501	20149.5	61617.1	16064.4	41840.7	17242.8	9850.46	12402.4	30606.3	27704.1	23156.6	21010.1	25601.4	19821.7	17816.4	17830.7	11181.9	14632.3	23984.2	20343.6	20699.6	19732.8	209448	183567	200160	254311	196910	194293	254096	197972	310354	317166	373440	216722	238639	251076	276243	229995	358581	235129	184070	171341	184584	218936
P05451	REG1A	Lithostathine-1-alpha		2168.02	1041.84				811.161	176.06	1126.82					30440.5	41785.3			1000.19	2373.85	1619.22						4722	10649.7	542.794	7903.5	3049.12	5626.82		2742.94	1186.43	1631.46	3319.77	4062.73		2434.21	4903.69	3954.82	2858.94		3816.76	1689.55	2102.19	2117.47
P05452	CLEC3B	Tetranectin	6461.79	6682.27	3689.72	24659.7	12085.3	14019	8843.85	28148.5	3580.16	14624.9	19765.5	10903	5038.62	15292.7	11477.8	3980.38	10101.5	5177.24	6419.11	5598.67	3458.36	5094.84	3180.88	7059.02	14606.9	19168.1	149742	11882.8	16413.1	17067.6	12540.5	11888.6	11699.7	12514.4	46278.4	2774.31	10026.9	6474.93	8456.26	7059.05	8029.56	46426.1	9811.75	3978.32	9397.42	14649.4	15221.2
P05455	SSB	Lupus La protein	2152.15	19666.4	7440.38	40716.2	3424.21		4193.86	10621.1	8921.97	3975.81	6140.62	12888	12532.3	20186.7	3756.91	3078.73	3346.83	3218.87	3899.2	7220.77	12154	11984.3	7735.16	14388.8	5305.57	111723	73794.5	68526	51341.2	50424	137256	89155.4	172973	165039	55595.9	169295	82347.7	182003	71784.9	117287	93695.8	120808	114662	182364	72707.5	90522.3	137648
P05543	SERPINA7	Thyroxine-binding globulin	4158.17	8588.95	1983.99	23345	6366.49		6128.12	7709.51	2308.51	5786.88		1763.96	3174.3	3162.06	13316	9731.91	3720.08	6629.98	2780.41	3175.19	2081.47		1633.47	3796.99	4713.77	7780.53	16059.4	12129	21609.9	20668.8	7630.03	7293.44	11145.9	11248	25750.9	2276.39	7026.75	5788.09	8092.74	3168.35	9354.88	12379.9	8115.08	4825.57	10033.9	14820.2	7526.59
P05546	SERPIND1	Heparin cofactor 2	27727.3	7277.45	6596.1	53496.5	30028.3	34164.1	34261.8	31289.6	12911.3	13829	15407.7	12176	7105.07	12596.3	59178.4	39131.5	24167.7	16176.8	21397.6	5970.26	10184	3106.36	8068.21	17966.3	25393.3	95230	164821	85790.8	221836	226575	46729.9	81085.6	71893.3	70273.5	219587	21242.2	102108	48076.7	98899.4	20072.2	64540.6	110968	99836.1	41532.4	82407.2	107955	51683.2
P05556	ITGB1	Integrin beta-1		4832.72	1300.29	3843.41	1070.89		808.923	632.839	1546.67	1634.44		2554.11	1916.68	2019.8	4467.05	9768.62	1162.69	2013.92	2593.59	2712.45	1337.85		2148.95	1343.3	2193.07	905.565	1016.02				263.772	957.036	1463.72	1498.03	14432.5	1278.28	935.851	1057.98		2055.69		11913.7	347.757	1025.78	562.715
P05771;P05771-2	PRKCB	Protein kinase C beta type;Isoform Beta-II of Protein kinase C beta type	101401	51985	41508.9	668228	46133	70271.9	43479.1	70715.1	89459.2	31976.2	58016.4	68684.1	40219.9	48815.2	40140.8	79097.4	75091.7	91208.5	31922.9	47215.1	54739.7	40240.5	27579.2	18983.3	39128	32777.9	40963.5	47767	67744.1	78766.2	38220.7	41814	45910.8	33067.4	55796.5	32231.5	51386.5	39431	48163.2	43837.5	51977.3	39215.2	44206.4	46309.3	47715.4	49107.8	49768.2
P05783	KRT18	Keratin, type I cytoskeletal 18	4177.38	792.816	11346.8		4398.36		11826.9	4467.55	19229.9	2705.47	8883.83		14158.9	46918.5	5889.99	10630.2	5369.28	8716.67	5642.95	5079.07	17895.5	21466.9	45162.7	14948	5153.84	179423	92978.6	111577	241564	237466	51812	92894.4	82087.7	48924.2	12092.3	121749	189968	65218	212599	110124	131159	79489.7	446617	244049	145370	535597	171380
P05787	KRT8	Keratin, type II cytoskeletal 8	23347.5	114350	55432.4	155863	24743.1	61739.7	54733.6	46603.2	76112.2	24524.8	104590	63988.9	80828.8	166112	34643.9	21594.7	29446.2	39755.3	45170.1	50712.4	103919	147366	190158	62015.9	38561.8	267847	129710	148235	382165	387499	71678.1	147521	95046.3	67361.6	22836	199464	371242	84107.8	434471	194386	190553	28325.7	729499	414734	230021	765009	287430
P05937	CALB1	Calbindin	3841.34	1261.44	2378.21	16678.3	3063.52	62840.1	1277.24	11596.2	4650.09	2753.12			15329.8	1732.76	3703.17	6513.39		2180.14		8259.41	534.575		2313.47	4612.78	1289	12018.2	4154.52	7402.23	3923.87	5103.44	16331.5	9303.87	10354.5	10256.5	7934.53	18802.3	10984.4	14768	7154.73	20277	12606.5	12734.7	9028.35	19553.5	9307.69	7735.39	13411
P05997	COL5A2	Collagen alpha-2(V) chain	20301.7	18415.5	33589.7	39283.6	18366.6	38209.6	18114.3	17756	20077.4	21988.9	55228.4	46493.7	58338.7	25917.6	40643.7	19733	30089.7	22270.5	30223	24667.6	22873.3	87630	21612.6	30889	26809.9	173444	141305	209750	216478	253019	167391	170043	130702	172771	213775	153911	190562	173917	235309	144694	189690	166139	174623	140198	202318	172152	191370
P06132	UROD	Uroporphyrinogen decarboxylase	4127.4	8490.92	3478.69		2371.59	14923.9	2143.72	5479.59	3694.06	1562.46		4224.88	4639.15	8559.05	3101.91	3937.37	3494.79	2701.49	2806.98	3224.13	2617.36	5318.96	3669	5666.75	3331.78	16747.4	16757.6	12980.9	17648.8	17919.2	27069.5	18300	31321.6	30623.3	13401.9	20009.8	18676.9	29972	17859.9	11876.1	15499.6	11789.4	15100	28161.2	19475.9	17141	26078.2
P06276	BCHE	Cholinesterase	12978.3	75942.4	16892.4	11327.3	10815.8	21663.4	14060	1484.44	8654.49		11459	16244.2	23281.3	15221.4	5208.39	22268.2	20611.1	16365.7	24113.6	16637.6	8049.97	9246.85	13098.4	9430.9	9720.16	5220.63	6710.52	5528.13	11749.9	9880.87	5551.04	6165.37	4855.86	5199.88	11021.5	7432.99	7209.55	3805.76	11869.9	4827.94	4745.74	7269.44	6813.78	6074.52	5326.73	5745.7	5464.9
P06280	GLA	Alpha-galactosidase A	1021.54	2629.16	1876.22		1354.28		1244.32	1905.79	2286.57	4039.82		1131.67	1242.39	2110.43	616.01	1872.2	756.503	1415.8	1367.2	872.106	1905.68	3529.04	2805.99	5502.77	3831.83	7004.9	6859.9	3249.53	2713.24	3779.13	13708.5	7328.82	13604.1	7511.65	6698.76	20902.7	9959.13	16898.6	5337.93	8022.32	5614.21	2381.59	4134.64	12879.1	3813.15	6859.83	9255.34
P06312	IGKV4-1	Immunoglobulin kappa variable 4-1	55659	136091	26202.3	1281371	41048	96866	73310.4	53938.8	47203.4	29756.8	94084.1	97322.4	59584.7	81053.5	83186	51423.3	57646.1	78398.4	42815	24643.1	34071.8	43082.9	29661.9	41659.1	33015.7	80128.8	96967.1	109067	165178	158308	31239.8	102501	110246	129395	123444	19091.4	47756.9	59329.8	204849	54219.9	74794.2	42585.6	84698.3	20011.2	147762	77073.8	64424
P06331	IGHV4-34	Immunoglobulin heavy variable 4-34	9951.22	9492.16	3762.45				3648.32		3522.77					11179.1	11999.7	6030.38		7671.81	5166.21	1759.39	4414.64				2482.53	2211.95		12032.2	5163.7	7139.99	3972.42	2198.07	1873.66	4194.99			1731.77	1463.81	4066.92	6842.07	3355.94	572.759	1286.59	751.198	5011.39	1068.09	1954.32
P06396	GSN	Gelsolin	2027.31	2849.86			6594.67		5417.03	2747.37	1253.41	929.119					1335.58	1508.82	1806.15	3384.4	1014.36		1076.29		697.604	1022.12	1787.82	245179	626854	872458	294995	379421	274806	203627	188948	365246	728970	131973	229663	124394	465699	353351	188756	791748	222611	209711	184748	205173	159934
P06396-2	GSN	Isoform 2 of Gelsolin	45756.5	179961	55817.5	23666.7	128902	62691.7	95992	105171	58027.2	52437.2	81289.9	59392.9	59947.4	273492	229754	38982.1	56997.5	59728.9	39537	58095	56831.8	50139	72898.8	85108.9	98469.8	142925	252489	146807	247824	241624	312025	152679	205422	191623	426633	251652	261828	136908	254597	187719	137302	452544	101663	374835	251468	228954	134404
P06400	RB1	Retinoblastoma-associated protein	17782.7	8365.56	9112.81	9273.08	5151.18	13948	6562.89	13687.6	8123.16	19520.2	9883.28	9972.21	4712.36	8098.74	37339	19818.3	7613.75	8974.03	5526.59	7396.97	16669	6618.76	8548.25	7161.5	8391.15	22962.5	18570.7	29313.6	18231.2	16724.7	18523.4	14636.9	17597.6	21090.6	24805.9	26265.4	18343.1	20599.5	18798.7	18550.4	17305.8	31464.2	19104	20724.1	18373	18564.3	21516.4
P06401	PGR	Progesterone receptor	8197.99	1900.99	6823.74	10166.7	4447.15		1456.74	1838.76	3288.18	2192.12	6397.95	2197.16		2999.83	10917.7	2251.79	5644.37	4502.51	5821.99	11440.8	6334.08	4212.51	2998.45	2383.55	2847.82	22618	25494.4	13751.1	14893.3	11034.6	19465	14776	6844.94	14802.7	21760.7	23751.4	10806.4	12495.4	28565	14794.9	9909.79	21274.5	15236.4	12896.4	12003.5	14493.3	15631.9
P06454;P06454-2	PTMA	Prothymosin alpha;Isoform 2 of Prothymosin alpha	1869.23	2968.98	6070.45		3865.54	16379.7	562.683	274.177		13046.6				948.632	112365		5153.7		5729.7	9023.09	11326.9	1621.79	619.168	910.621		482314	173547	158212	130975	115709	297723	247297	829389	914646	234964	292407	253315	606742	176252	446815	344166	303610	413246	186020	227307	175334	499465
P06576	ATP5F1B	ATP synthase subunit beta, mitochondrial	3462.2	6345.91	7700.48	87314.3	7465.21	10088	6928.06	7827.76	21763	5663.31	7587.7	19131.3	8131.82	3494.89	13061.4	4261.75	8037.74	8172.02	8715.87	7327.26	23569.7	13699.5	20030.6	7689.16	9824.97	59463.7	70320.3	57243.9	51493.2	52211.7	104995	35372.7	120755	97981.9	47421.8	110440	43923.5	57286	13186.2	116274	158550	68515.1	73891.2	8977.09	59566.5	69389.3	43810
P06681	C2	Complement C2	13493.5	23082.9	8641.42	58734.5	20384.1	31306.4	17878	23870.2	11082	15674.9	16228.4	14124.8	11760.2	10484.3	16294.9	16998.7	14211.3	18278.9	11455.6	11488.1	10563.3	13448.6	5225.59	10984.1	16913.8	12469	24885	15415	22467.1	23511	9316.13	11145	14253.5	16370.1	30249.7	4114.42	12530.6	8466.78	13951.2	5722.63	10514.6	10984	12738.6	10088.6	12685.4	19749	8614.96
P06702	S100A9	Protein S100-A9	54385.9	8419.77	206774	175923	94409.2	56317.3	55705.2	5741.88	41865.1	10870.3	13619.5	10483	18029.6	17226.4	361545	33551.2	21488.4	28550.8	51900.9	138188	40080	69150.5	89391.4	33813.4	14369.7	546139	660831	480166	757153	622587	182690	967982	541615	1.01665e+06	148728	1.10046e+06	460428	300767	1153476	1.67164e+06	573608	55352.3	600427	483116	617244	170597	125704
P06703	S100A6	Protein S100-A6	89370.4	18658.8	102717	26282.8	77579.1	165144	14334.6	53958	18451.6	38296.5	30802.7	15993.5	23488.8	47327.4	26658.8	19317.6	62970.8	19826.7	101848	162145	41580.9	98270.2	23609.9	85658.3	51396.5	280397	1.04913e+06	848708	318392	274278	182199	478471	300690	309463	465450	325496	321352	214307	333056	414197	173472	871328	126150	413825	294496	127494	359406
P06727	APOA4	Apolipoprotein A-IV	24781.5	11549.4	11867	3855.99	40779.5	97741.8	53826.8	26292.6	51121.9	28537.2	27943.2	39258.5	7382.48	4168.07	48266.3	34019.4	45363.9	70577.9	61070.3	13363.3	57218.7	8300.83	11778.8	12436.8	36971.5	49284.9	46677.3	27248.7	165305	157570	6976.5	16822	24142.7	24119.2	332702	4297.87	28636.8	13424.1	90811.2	7087.26	13694.6	103889	34699.6	12488.4	22309.3	39845.9	19972.7
P06730;P06730-2	EIF4E	Eukaryotic translation initiation factor 4E;Isoform 2 of Eukaryotic translation initiation factor 4E	1530.36	1699.53	2265.01		1126.22		2243.55	6842.14	4324.64	5158	1916.13	7834.88	7782.91	5323.94	948.6	2211.66	1806.64	1788.56	1504.48	1932.19	3528.07	7127.16	4939.19	10901.2	4866.32	36386.9	36004.7	19824.3	22755.9	21275.1	44293.8	40921.4	81150.7	67859	12551.4	48037.4	32093.9	64854	27946.8	32549.4	41168.6	26216.8	25650	44526.6	32843.6	33382.6	52885.5
P06733	ENO1	Alpha-enolase	43845.2	144156	149168	16147.9	110647	134686	63515.4	280911	113523	231716	162392	147013	263999	183506	83082.4	55953.7	94252	59929.1	74109.7	149564	150042	326375	182850	398639	244386	2189289	2.02173e+06	3.44915e+06	2.16143e+06	2.63813e+06	3.88151e+06	3.50769e+06	5262491	5.58599e+06	1.58315e+06	4.52086e+06	4316164	4.13816e+06	3.18928e+06	3.66028e+06	3.66936e+06	2.19224e+06	3.05597e+06	4.33658e+06	3550658	2.43402e+06	4.3429e+06
P06737;P06737-2	PYGL	Glycogen phosphorylase, liver form;Isoform 2 of Glycogen phosphorylase, liver form	54305.7	27950.1	36681.3	61727.2	24531	123585	17652.3	34573.6	29261.5	29222.5		8419.97	37315.4	23630.1	30689.2	53463.5	36598.9	20604.6	29968.5	31470	23933.5	31994.5	42267.8	31482.3	28067.5	33865.4	102627	12023.7	57426.8	56007.9	42704.6	25916.6	27218.6	10175.6	34456	28915.9	31289.5	37856	34560.4	36404.4	48291.8	24275.5	24848.2	70667.5	26665.7	34231.2	28747.9
P06744	GPI	Glucose-6-phosphate isomerase	4893.4	22334	23369.9	6297.72	7912.14	21413.6	8285.33	41249.8	14552.3	29281.2	19224	11172.8	21650.4	12673.5	5872.6	6369.82	6383.85	9139.16	7158	14219.2	15832.4	24136	18198.4	35339.1	33180.9	247723	199442	203026	166969	168773	223460	259036	280323	220867	89395.8	166894	195973	233209	168066	177431	277909	155192	117110	341396	288309	170608	209696
P06746	POLB	DNA polymerase beta	111775	79728.5	71205	211147	64027.1	225237	91552.6	22490.3	52661.3	59353.3	23446.9	76161.6	62099.8	51831.8	50922.9	92465.2	115473	86399	128772	79524.3	60241.5	61452.6	38724.4	74974.9	58516	8065.08	3717.51	1157.7	2033.83	3801.91	5215.99	4378.39	2476.92	5496.55	1735.32	5849.12	2913.28	3524.31	2117.69	4589.87	3369.59	5371.42	3781.53	3671.89	2821.02	3585.84	5096.67
P06753-2	TPM3	Isoform 2 of Tropomyosin alpha-3 chain	15224	9159.25	30466	656153	22242.2	53685.6	4956.44	7814.73	6197.02	3698.28	5232.26	2603.82	14900.9	34455.8	14855.1	4124.42	16782.7	5582.19	16538.6	23811.5	24021	22670.9	19229.8	12467.9	3272.67	66629.9	70241.3	55866	43787.5	43791.9	118526	45242.2	47559.4	41533.3	17963.2	66821.5	38662.6	43141.6	37830.5	90598.4	64061.3	17057.9	64407.1	76688.3	40327.8	49979.8	48252.1
P06865	HEXA	Beta-hexosaminidase subunit alpha	28840.2	54646.1	12190.3	568942	18697.5	41919.4	6964	23502.1	18170.9	18839.6	30321.6	27043.7	8515.63	21359.1	20451.2	25588.7	18315.2	10868.8	7460.4	8122.26	13596.3	11834.3	13694.7	24886.9	14753	14000.4	11157.2	21347.9	9803.85	10830.9	50836.9	19871.3	25323.6	15578.6	4855.02	48039.1	13404.9	37206.8	16410.8	28502	21330.2	11204.1	11353	34079.1	12849.6	31268.4	17929.6
P07099	EPHX1	Epoxide hydrolase 1	9090.6	31940.6	11695.1		8419.52	4854.47	10600.1	1583.42	27143	5992.69	14808	11064.8	17838.8	11524.4	13614.1	68092	4080.21	12879.3	17932.5	23712.1	10506	13370.8	26360.4	9067.43	9399.35	12821.1	35880.2	13224	13009.1	13197.2	58778	3924.88	2967.47	2184.94	4301.62	4048.82	2651.33	4022.22	5744.6	8131.77	14147.6	7595.08	4911.81	42993.5	5419.2	10041.7	3805.93
P07195	LDHB	L-lactate dehydrogenase B chain	51090.3	105553	100654	9594.46	43752.4	127933	59941.3	136382	89262.5	126683	118529	115232	177603	141606	28630	85067.2	53408.6	61479.5	107040	80938.6	90633.2	171124	125406	210216	113890	564668	278409	237830	263481	232964	325992	264535	1.0626e+06	962256	275301	327793	480160	1.10641e+06	391363	289639	418512	324532	502496	475233	290717	265769	644382
P07203	GPX1	Glutathione peroxidase 1	8942.06	268411	7934.26		3996.12	55950.2	6142.75	13023.5	10392	10895.7	6188.79	7675.73	14302.6	3459.84	3866.58	12017.6	8994.13	10543.4	8338.99	10088.2	9659.99	13355.9	14622.6	16227.8	6738.39	65411.4	64924	55746.3	86530.3	86091.3	147770	119353	108795	94525.7	57180	105770	73215.2	102142	73252.6	108193	58430.9	74345.3	49664.3	199229	110831	72752.1	55904.6
P07205	PGK2	Phosphoglycerate kinase 2	22706	81927.9	40722.7	232031	37688.3	46699.1	30739	86998.3	42098.7	75654.1	67157.1	66373.3	78948.9	49796.5	17024.8	45838.6	26913.9	34044.6	23486.3	55936.3	38861.1	88933.5	58721.1	87176.1	69348.8	152456	201729	166195	189422	150683	199722	187390	196658	188354	90557	171872	166960	141835	202410	246540	166802	165367	103659	217983	203831	141894	109985
P07225	PROS1	Vitamin K-dependent protein S	5349.83	5686.16	2984.56	8733.61	5499.4	29038.4	6235.28	1854.05	3374.65	1716.35	11975.4	5359.75	5035.44	3205.48	7690.94	7314.18	6681.9	5084.63	4214.92	1975.41	3384.63	7549.94	5481.44	3015.31	2701.22	14848.6	31951.1	10057.5	43047.6	44007.4	6515.22	10929.3	15537.3	16703	26341.6	5267.44	17490.6	11549.5	28509.2	7668.15	14474.7	11257.5	39500.7	9102.7	10665.8	18197.4	13501.9
P07237	P4HB	Protein disulfide-isomerase	1306.16	48516.8	12953	78413.8	6473.04	6639.63	4886.34	18287.1	21142.1	13108.6	5557.68	28293.7	28577.5	39955	17893.9	2178.55	3766.39	4650.52	3505.82	10098.2	20583.1	37118.7	28928.9	46201.5	13149.7	90505.7	127622	115630	85866.4	88127.1	246734	77516.6	99421.2	49689.6	28244.4	208584	73173.8	104916	78381.9	290902	195492	52152.6	57667.3	237832	82194.1	211909	111994
P07305;P07305-2	H1-0	Histone H1.0;Isoform 2 of Histone H1.0			26501		3250.29		2795.92	16641	12322.5	19778.1	26651.8	56385.7	42096.4	4442.12	8729.61		658.441	2730.48	5979.77	13949	10794.9	48113.1	50128.1	52946.5	4477.02	81469.1	25207.4	56068.8	16810	12456.1	103569	94686.6	23056.2	8094.91	258083	100600	22191.6	9373.01	30897.8	42095.6	14367.9	1.23991e+06	52826	51677.6	23488.9	64695.5	21115.3
P07311	ACYP1	Acylphosphatase-1	3326.57	2422.17	2750.3		25605.4		2022.09	6000.4	3996.05	5295.97	4617.7		6024.65	5220.64		3997.1	22572.3	2628.53	3353.18	2728.44	3854.7	7076.32	3576.45	6287.25	4031.02	7281.41	14997	9583.52	8676.92	11000.9	28407.8	14792.6	16781.8	11801.2	13168.2	23247.5	14789	10684	9173.01	19069.9	15453.9	28290.8	22638.6	9340.78	19293.9	12607.2	12179
P07333	CSF1R	Macrophage colony-stimulating factor 1 receptor		9420.33			510.737		597.823	1107.57	693.979	2196.48			5655.81	3076.34	6177.94		108.111	328.577	165.025		486.975	4384.39		3490.59	9010.71	18771.2	15341	20974.5	24583.7	32422.8	15725.8	18819	27333.4	18725.3	42129.8	11780.7	14769.3	16728.3	24323.3	29140	20800.7	13598.5	26158.6	17233.6	18909.7	18388.6	19906.8
P07339	CTSD	Cathepsin D	22007	120394	60008.9	50630.1	102958	59041.7	31081.3	83062.2	94269.4	48221.5	34734.8	84753	72972	61195.9	41154.8	13679.1	26152.7	39890.3	24067.7	49160.6	76415.9	90629.4	122846	96154.5	51789.5	74646.4	212180	152332	61379.7	58246.5	1.02732e+06	142788	111131	72595.2	95701.2	265376	83047.9	102242	140567	217446	123206	141314	56463.2	225797	163292	129087	89070.8
P07355-2	ANXA2	Isoform 2 of Annexin A2	4709	116159	34854.8	9026.95	26848.9	8678.72	17063.2	29929.2	29690.1	27709.4	22494.1	49046.1	50294	53375.9	26284.8	4088.67	6364.17	16905.2	13175.5	28491.6	35318	40936.7	89597	50191.3	59677.3	160984	74931.6	222382	168243	172454	678234	364402	352462	307008	99186.8	653599	288762	268749	206415	502602	323596	407989	112333	46176.2	339537	149789	196744
P07357	C8A	Complement component C8 alpha chain	5794.41	9174.8	3028.02	9350.56	6170.67		9464.54	9472.08	5697.21	7728.5	5885.51	4156.14	4586.35	6458.84	13427.8	6552.55	4369.01	7829.66	6326.98	3477.93	4710.15	1868.77	3601.89	4022.68	8145	160281	267356	137017	281448	256642	70869.1	100885	116585	130360	250034	29480.3	118704	76490.8	125408	25486.7	94467.8	154037	162350	27078.5	151509	124837	107427
P07358	C8B	Complement component C8 beta chain	6288.57	11900.6	2317.21	14518.1	6573.17		12693.8	12149.2	6375.48	7976.59	4172.78	5447.95	4787.29	5689.98	10102.4	6913.88	5337.54	9405.31	5828.3	2090.9	5033.55	1955.62	3588.79	4305.57	9089.32	47532.4	101211	37377.4	105665	89212.6	18626.3	29412.6	31343.2	34666.3	87243	9391.27	40025.6	23911.4	39665.7	6323.15	31237	45818.2	64020.2	11549.1	45587.8	35921.8	30292.9
P07359	GP1BA	Platelet glycoprotein Ib alpha chain	5436.94	9302.5	3440.81	22887.3	4770.62		3666.48	9612.01	3133.06	11229.1	8376.66		3583	4086.04	4970.16	3249.45	4457.88	3043.31	2553.23	3435.33	1813.15	6915	3679.7	5793.19	6791.75	2954.02	3000.88	4700.58	7460.8	11721.7	4542.18	3789.88	4679.65	3206.52	4916.83	3506.8	4051.66	3630.9	5245.33	2692.24	4263.42	5951.43	4485.21	2284.43	3422	4192.79	4527.48
P07360	C8G	Complement component C8 gamma chain	5292.85	10255.1	2879.68	45607.5	5112.61		9651.58	8618.66	5106.82	6288.55	3879.61	3741.98	4168.19	5198.59	9387.76	5885.07	4348.87	6866.93	5296.99	2798.03	4019.59	1816.18	3215.82	3548.9	7378.07	7634.24	14377.5	5233.56	11319.3	12012.7	3108.27	4623.71	5671.18	5877.98	12081.7	965.548	4751.96	3849.48	5082.07	1832.06	4396.53	5523.03	8340.06	1473.48	6196.37	5932.87	5212.05
P07384	CAPN1	Calpain-1 catalytic subunit	122859	259124	174661	67771.9	126747	153094	118307	205840	224195	230425	136272	195887	297138	458774	122842	140312	111846	129598	114974	136072	208477	235509	334588	341383	315901	47943.7	32809.2	46816.4	63736.1	63757.2	125997	77932.1	89431	73134.8	50749.9	80209.2	76485	83619	51870.2	85280.3	76854	72962.8	47145.4	173262	99867.1	70203	68636.7
P07437	TUBB	Tubulin beta chain	7018.31	5381.23	4510.13		11571.7	11237	19113.8	29813.7	32765.4	29440.2	28543	72861.5	25055.6	4812.55	4069.05	8922.87	6059.54	8680.03	6321.34	2785.25	29440.6	23025.8	32951.5	20521.3	30800.9	109324	100321	71184.3	117802	114181	67029.6	78011.7	30963.1	29279.1	148230	102595	144613	68068.2	98639.6	82766.7	72625.3	29905.5	92927.6	92293.5	72121.3	84044.9	62262.6
P07451	CA3	Carbonic anhydrase 3	18078	22590.1	28157.2		2754.46	39363.6	11895.1	47600.4	11382.9	45193.2	23474.3	113633	7332.11	12839.7	6622.12	20703.3	14767.5	11891.9	15221.4	17294.7	11164	14867.8	6988.42	5822.67	21879.5	27695.1	5830.83	21424.2	42267.1	40680.7	7317.93	9019.16	8785.59	7685.57	57261.3	4147.73	22937.1	6496.79	43839.9	4026.94	8607.18	199730	19693.6	8913.37	11755.5	20303.6	9207.19
P07476	IVL	Involucrin	2902.45	4386.16	2019.07	161619	8952.57		2098.78	3729.35	2018.94				45.6956	1583.54	2773.58	8683.45	5699.92	3133.78	19015.8	1212.92	2748.06		1025.15		1956.05	21936.8	45702.7	19304.3	30797	25824.4	21641.1	15225.7	19486.7	30987.3	22349.7	42362.5	26027.5	51942.8	37285.8	35243.6	49203.2	29068.1	27071.8	45169.6	12202.1	24933.3	28527.4
P07585	DCN	Decorin	3894.5	98946.6	2719.95	109053	3978.77		20283.4	52538.1	32952.8	89305.3	63846.8	68650	18911	70824.8	207927	9912.57	7935.02	15351.9	5990.59	5664.52	25406.8	28801.9	10486	49724.3	44615.2	3896.09	14047.4	3104.43	6411.74	7873.08	11057.3	4254.43	5600.48	2533.83	97521.9	5879.03	4872.11	2897.12	3163.13	7830.44	3473.63	27313.8	7085.97	9700.21	5378.08	6056.45	5788.25
P07602	PSAP	Prosaposin	8928.02	44463	21905.4	59112.4	26811.4	17829	7149.87	35224	20230.2	15377.1	17974.6	35340.8	26281.5	29160.3	27323.5	4620.89	7686.87	8743.18	9634.15	12789.9	22732.5	62181.7	26165.5	30692.7	19663.5	87263.8	91648.8	102278	34179.1	39405.4	244304	59468.2	124491	86064.2	73823.1	252455	47578.2	91075.5	84036.3	261268	93408.7	131108	50688.2	186897	83637.8	70176.5	70502.4
P07686	HEXB	Beta-hexosaminidase subunit beta	3268.3	14259.3	4716.42	3706.59	4683.72		1703.88	9776.28	5767.62	3536.08		6065.54	3526.28	7480.77	3583.4	14118.8	1184.89	1733.35	1496.22	4445.87	4860.64	4131.13	5788.4	8136.71	3814.79	40428.7	46898.8	61874.9	28043.3	27461.8	153312	55953.5	65388	39551.6	24314	103854	36387.3	83321.3	53945.7	78491.2	78191.8	40248.8	31730.9	82901.2	40885.9	78394	61211.3
P07737	PFN1	Profilin-1	34693.5	239660	107028	9240.67	79462.1	68055.3	55921.8	568245	105450	428336	350104	440225	307004	422579	50000.1	31939.6	42979.2	54474.8	37251.1	81318.7	94188.2	436353	238798	499135	593439	744863	554582	830921	493905	451984	1.02875e+06	917082	1.00602e+06	1.05306e+06	626405	1.15185e+06	683572	754495	657941	1840274	1.04158e+06	1.3098e+06	528324	1.27413e+06	903956	452646	858113
P07738	BPGM	Bisphosphoglycerate mutase	58993.8	49072.1	53016.4	121502	20161	62738.7	22556.8	4665.99	19476.4	8822.3	13413.8	8316.79	21778	10773.2	17278	63808	42264.1	33501.7	61473.1	38089.7	19796.2	19098.5	16094.8	11985.2	9038.51	73088.6	41989.2	96274.6	203195	217125	28296.5	62841.7	59335.6	59051.8	113177	19366.6	92359.3	50810.2	128683	12248.2	39935.9	20349.3	82980.8	42557.1	70791	103934	41707.3
P07741	APRT	Adenine phosphoribosyltransferase	10037.2	5773.95	19603.1	339685	13577.6		17991.6	40112.3	20893.2	21191.3	29378	30900.1	71339.4	6367.97	6234.53	7435.27	15038.6	12875.6	14196.2	22856	25880.5	59609	23479.8	86735.2	24927.4	59142.3	65662.2	54522.2	59033.2	48127	78913.3	66125.1	85914.6	89523.3	83046.2	113011	75259.3	85059.5	57423.8	73038.5	63497.8	120502	32289.9	132816	68354.6	59011.3	102811
P07814	EPRS1	Bifunctional glutamate/proline--tRNA ligase	98991.4	99650	80013.1	296486	63123.8	175739	76500.5	83411.4	102577	87266.4	88663.3	126490	123808	73948.1	86435.8	68756.7	98449	50908.8	95205.1	63781.2	108397	86083.8	93323.5	127439	75717.4	55860.2	24804	19240.7	41364.9	41812.7	31204.9	18860.2	17999.2	10891.6	10687.8	20710	29503.8	32784.6	16298.2	22801.1	26722.4	6959.94	50209.3	53180.2	32118.4	44873.9	33780.3
P07858	CTSB	Cathepsin B	10879.3	29471.7	67308.8	22633.2	98611.6	43807.3	40952.6	49717.6	70501	18728.9	11279.6	40645.1	85789.9	23160	32861.5	12025	15242.7	60845.4	14270.3	52358.6	55467.4	250112	124827	247948	11920.9	262327	320822	141730	103609	115523	362146	288466	264810	131829	28068.3	444364	362323	246366	545848	540127	204124	79771.6	92239.2	579792	150843	321279	361721
P07864	LDHC	L-lactate dehydrogenase C chain	78256.9	50834.4	33575.5	728747	63814.1	120868	61769.2	101364	39856	47858.2	119039	96969.4	75594.7	79515.9	45730.1	72620.5	75894	55985.2	41639.5	43806.4	27641.2	83938	63992.8	76563.3	64654	17909.7	32452.3	109907	86850	90743.5	38704.5	36014.4	32531.2	43460.7	72276	22053.2	56305.4	48013.9	107456	49138.3	44036.9	48106.7	91674.5	44539.9	43033.5	67110.7	30611.6
P07900-2	HSP90AA1	Isoform 2 of Heat shock protein HSP 90-alpha	34021.2	113537	50830.7	496803	43376.5	131852	43924.2	98968	86274.7	64706.6	61570.7	111315	133920	49495.6	35466.1	30900.8	39118.8	38106.6	49519.8	42617.8	104552	87140.7	85103.2	144831	79742	519218	399759	383108	277737	267325	512316	463939	471179	510124	139991	498865	481824	454212	291581	334040	523769	209216	507654	753312	666382	320179	692308
P07902	GALT	Galactose-1-phosphate uridylyltransferase							7304.9	1795.7	3220.75	1308.04											1544.01			857.322	1474.62	1397.06	3256.92	2256.79	1314.56	1718.71	2288.28	3426.68	883.221	794.355	2865.74	4323.25	1889.63			3356.97	2362.16	6809.28	4460.51	5970.2	3193.62	4038.79	4564.33
P07902-2	GALT	Isoform 2 of Galactose-1-phosphate uridylyltransferase	4468.3	1624.42	1380.17	10658.4	1342.7	9769.42	2691.33	2822.23	1923.38	6889.41	18935.9		1815.79	2439.54	3064.23	4496.21	1557.4	2461.97	1802.05	2785.24	1977.73	18675	1443.33	2664.09	2656.95	7857.84	17828.9	6088.88	10532.7	11652.1	8526.12	8215.37	5452.38	6536	31471.3	9777.47	6835.87	14621.2	21635.5	9183.64	8749.76	24050.3	11044.7	13250.9	10634.4	15592.6	7994
P07910-2	HNRNPC	Isoform C1 of Heterogeneous nuclear ribonucleoproteins C1/C2	5370.27	42362.5	18129.1	60806.1	7468.06	37587.6	7117.25	11201.8	25164.2	6029.28	17895.4	31208.9	30679.6	60677.3	14759.2	7758.75	5985.4	5048.5	9457.55	10679.4	24998.2	21546.4	38683.2	23709.4	5060.06	176863	133930	90281.5	110283	110647	131626	281225	188272	100107	119276	716785	200105	189574	200267	415293	136568	304032	280492	164041	131687	175809	258791
P07919	UQCRH	Cytochrome b-c1 complex subunit 6, mitochondrial															2443.91											836.316	1066.48				670.779	665.239	603.923	2121.26	3006.58					5670.74
P07942	LAMB1	Laminin subunit beta-1	78805.6	17374.7	40061.1	20315.6	29345.8	55630.9	26810	9229.83	32041.4	16691.9	20203.2	34630.8	30268.5	42466.9	33020.9	52228.7	44775.9	52329.8	61840.7	50256	33005.3	37517.1	32697.3	23210.3	16520.5	13559.1	18442.1	15103.5	13656	19212.6	19097.6	14944.1	16521.9	15155.9	12692	13351.6	15381.9	20488.5	15602.4	17282.9	25653.9	14006.7	44420.7	11733.8	14475.8	16786.7	23571.8
P07947	YES1	Tyrosine-protein kinase Yes	12769	30688.4	5012.69	13057.7	26769	9752.41	20685.9	24952.6	7588.69	26040.3	35433.9	21331.6	12724.8	22139.7	37969.8	28140.5	21059.5	25055.6	11744.6	8658.69	8262.17	9670.43	6870.55	19808	17697.8	24007.2	24712.1	13921.1	25345	25767	16739.3	21538.7	16893.3	13631.1	25709.3	23976.5	20673.5	12852.6	31544.6	23589.2	17115.7	39769.6	19566.2	30020.1	18165	23906.4	20505.8
P07951-3	TPM2	Isoform 3 of Tropomyosin beta chain	26499	117739	5956.02		2040.87	118554	1502.69	128816	3173.01	118837	76862.6	51407.9	11000.9	154285	187317		7236.89	1485.62		8650.34	2584.32	20596.1	10928.7	32684.1	83982.3	17870.6	17794.1	15414.3	15600.8	21743.6	25671.9	16782.8	9221.53	10460.7	91410.9	12851	18496	13130.3	17705.8	30324.8	12360.6	71182.3	11827	22315.2	15648.2	12594.5	20883.3
P07954;P07954-2	FH	Fumarate hydratase, mitochondrial;Isoform Cytoplasmic of Fumarate hydratase, mitochondrial	1965.22	6298.87	5475.25		1368.16		1954.64	6805.91	9120.65	4662.13		13275	11796.4	14689.5	5496.53	5853.95	1524.81	2692.89	3401.61	3036.11	8488.93	5117.39	11002	7317.68	4434.31	8383.27	29450.8	17547.9	21792.1	22904.1	40830.8	11421.4	24206.4	15995.6	8636.91	19006.8	13158.1	21231.5	6974.25	23764.6	50324.7	13641.9	33351.8	41291.3	12506.1	19860	14412.2
P07996	THBS1	Thrombospondin-1	2989.41	13636.8	23364.7	48691.1	1323.38		1480.96	11246	1874.04	20818.2	3534.5	9832.37	4052.35	23285.4	36122.7	6763.62	2426.01	3403.27	2631.24	14644.9	1491.81	15281.2	17533.8	16597.7	13924.4	12829.4	59092.8	7668.7	15622.7	14031.9	33184.1	9660.71	28813.5	27638.1	20138.8	32371.3	20432.9	32883.5	16626.2	22238.8	16446.1	24489.8	36177.6	4528.57	17191.1	10637.7	24588.8
P07998	RNASE1	Ribonuclease pancreatic	2639.22	23708.4		18053.5	1190.9		2093.38	4253.01	1803.95	3650.25	8584.38	10822.2		10003.7	14627.3		1009.66	644.844	825.948	568.911	1202.9			2009.9	3659.71	5647.94	11304	14789.6	6695.6	6234.17	10042.3	13665.2	9025.76	15690.3	16300.8	3470.14	2049.9	11317	5600.68	5920.89	7102.49	10367.4	2325.5	14496.4	12592.2	8399.26	4258.71
P08123	COL1A2	Collagen alpha-2(I) chain	35410.7	28593	19071.8	110764	64816.1	31251.4	8525	12639.3	9500.99	8348.16	22516.7	32174.8	16921	103918	60050.6	27084.3	28508.1	20066.6	15085.9	21888.3	11415.3	13056.1	8755.83	11549.5	10848.8	52456.1	86646.8	100463	103907	96247.6	69177.7	47221.4	36102.6	40219.1	79091.7	47321.7	56840.2	36520.3	74271.8	70983.4	55902.2	69954.9	60745.3	65570.4	53030	46576	50989.7
P08133	ANXA6	Annexin A6	7221.12	98800.8	14835.4	43738.6	5762.39	13261.7	6711.64	49285.1	11363.3	28350.1	21253.4	65709.3	18900.7	59479.7	41524.2	2870.66	9478.48	8525.38	6411.57	21151.8	14440.9	33678.3	24684.6	67187.2	120603	36518.1	16521.8	43461.7	21224.6	19973.6	104384	45195.5	56942.7	44924	49742.4	138513	38659.1	33674.8	28638.7	76569.8	28694.9	324997	13693.9	9986.58	56385.3	17557.3	32046.2
P08134	RHOC	Rho-related GTP-binding protein RhoC	3325.36	6963.48	8599.11	161385	7385.91		8338.29	37122.6	14728.2	35500.6	22418.2	23478.8	38146.5	4021.75	2450.93	4949.79	3521.86	7371.76	4362.32	7804.63	16593.5	34251.5	21884.4	49373	31579.5	138094	142860	84056.9	87319.8	89481.9	197692	168530	153258	104984	111478	164801	124862	132323	132455	187739	153501	119909	97958.9	295952	136340	132685	175658
P08185	SERPINA6	Corticosteroid-binding globulin	49193.3	40863.3	25624.3	719853	66189.2	268805	63930.5	47689.4	37361.8	109013	72517.4	61239.6	35447	27032.7	102953	156062	53023.2	69682.6	36869.9	40073.4	31997.6	37422.3	25498.5	68037.4	43783.4	23434.9	44000.1	24344.5	59000.9	61721.5	20849	22733.5	17262.6	23770.1	57083.3	4601.47	24302.9	12099.4	23511	9357.43	17663.1	23251.8	20921.8	14002.2	17388.8	27207.9	10539.7
P08195-2	SLC3A2	Isoform 2 of 4F2 cell-surface antigen heavy chain	43627.2	1822.08	45569.4	114236	113512	210029	47636	3184.24	34163.3	5263.84	19283.5	134854	123694	31372.8	21009.7	20888.3	40113.6	35089.7	54371.8	46173.3	30433.7	138023	28053.4	38649.1	24140	3227.24	3286.09	4001.93	946.558		4165.41	5754.36	7301.48	8083.23	16530.7	2879.21	5349.96	4898.7	3783.86	7045.31	5792.02	8264.1	3150.47	6036.45	5015.45	4945.59	4111.99
P08236	GUSB	Beta-glucuronidase		5962.22	4762.38	3251.06	1324.47		2916.77	2915.87	7871.52				9951.2	6123.23	2675.75			860.685	328.558	2284.74	6364.04	6333.22	17398.1	8193.45	638.638	10483.1	73292.7	15338.5	7699.31	7682.08	39952.6	13038.5	24857.7	17589.8	5905.31	29588.8	10616.2	27591.3	4493.25	20202.6	6738.88	7219.87	17131.9	6092.47	8226.96	20896.3	7786.41
P08237-3	PFKM	Isoform 3 of ATP-dependent 6-phosphofructokinase, muscle type	6858.43	7159.22	6170.03	118094	4922.73	23527.3	4547.74	21370.7	8245.24	19597.7	18666.1	12347.9	12557.7	8279.28	8811.31	5470.44	4244.33	4090.83	6643.17	6478.75	7278.24	10699.6	9644.82	13351.6	13528.2	206793	102992	76982.6	77061.3	74569.5	80675.6	60662.8	192725	180332	201722	74426.8	96328.4	208020	65657.9	81216.2	82890.5	337346	252081	61473.2	97816	98249.2	147040
P08238	HSP90AB1	Heat shock protein HSP 90-beta	78544.3	368440	123290	17810.8	128942	371173	137994	292296	280049	159018	129751	271465	383590	129573	61943.1	78402.1	107099	89535.5	108222	121789	335536	307187	274634	485358	209828	1.06061e+06	828284	629907	603661	581087	641190	845289	965821	937736	248037	929821	937692	950788	696729	611565	956150	424153	951766	1.51098e+06	1.10728e+06	675794	1.44616e+06
P08246	ELANE	Neutrophil elastase	3537.68		8898.4		11713.9		8432.28	465.987	4567.55	1022.55			3742.84	3093.68	52587.9	8011.02	1266.5	4231.32	4267.92	10660.8	2857.85	12705.7	25796.9	7725.99	2629.63	80610.2	39989.6	28381.9	105634	88296.5	6901.26	77029.9	107454	83138.2	12126	109796	101297	59873.3	104121	67138.2	82005.6	3148.59	56680.6	110801	121041	10697	31924.6
P08253	MMP2	72 kDa type IV collagenase	1020.75	7601.76	2217.06	8972.02	3011.99	1767.62	2386.72	3372.56	1449.53	2009.95	3982.99	1959.56	3644.28	3961.88	6250.67	3964.39	3727.29	1637.3	3397.25	3827.02	1614.79	3417.88	2242.5	3274.18	2750.85	15493.9	6229.46	6051.13	10178.2	9911.3	8774.51	3058.84	8272.85	8565.04	3760.82	6893.1	6145.37	7778.89	6917.36	6620.98	5724.78	6858.93	5289.34	5040.75	4743.81	5877.06	5744.18
P08294	SOD3	Extracellular superoxide dismutase [Cu-Zn]	3951.64	156470	17620	21107	11655.4		21588.3	51845	9383.32	44137.1	41449.8	22401.1	5256.29	20103.6	8826.53	1863.93	3457.43	4129.77	8537.8	26934.9	10991	10298.2	3357.52	22886.2	16508.4	12836.8	89665.3	22870.8	15836.9	17278.4	31419.1	12503.8	5485.83	4128.56	175942	4512.01	1960.88	2120.76	1397.21	5209.07	13058.5	327912	29453	5757.22	39339	7203.22	7513.19
P08311	CTSG	Cathepsin G	970.476	5612.94	1572.53		2148.36		2511.38	448.999	989.695	6453.5	1025.15	7424.51			21066.2	3385.57		948.916	996.87	3894.86	1168.78	1928.99	6725.61	444.384	3072.21	12352.5	5703.89	862.792	17153.3	15321.1	13413.2	14065.5	4569.76	6208.28	17396.4	5723.23	18288.3	5177.74	26282.2	9828	6206.59	8009.56	18669.8	41680.2	8564.33	1760.9	3523.21
P08514;P08514-2	ITGA2B	Integrin alpha-IIb;Isoform 2 of Integrin alpha-IIb	63834.1	34973.4	41421.2	44502.7	50241.4	109539	52623.2	48748.1	52362.9	41140.9	49555.1	3560.78	57582.4	32276.7	104373	31961.9	72402.7	60543.3	77438.9	94476.5	44794.7	93270.9	27981.3	33522.2	50510	28623.6	29150.3	40556.1	45261.6	32107.9	19121.2	27652.8	21935.1	24842.6	41510.3	42811	33224.4	26679.5	34555.4	28319.5	26228.1	18049.5	33084.9	35508.7	35640.8	26195.5	24359
P08519	LPA	Apolipoprotein(a)	11271.6	6210.08	4294.98	32848.1	6810.53	10710	6215.72	5139.57	6967.1	9619.17	9004.59	9977.1	4761	2444.92	13264.7	16448.4	7365.21	8033.83	6783.08	6782.74	4697.13	1965.87	2932.32	6790.4	7885.39	4540.57	5077.87	5636.87	5609.66	4515.12	5798.77	6859.11	8740.95	7374.49	7068.78	4861.93	4951.92	7419.97	9366.35	4645.86	7595.43	4263.96	5233.6	5082.82	6681.26	4056.09	5916.71
P08567	PLEK	Pleckstrin	3693.09	1719.67	43644.7	17112.1	6603.39	168769	7185.71	4264.14	5313.38	4718.18	1490.68	3127.6	15937.9	7774.52	13017	24999.2	32329.9	5302.32	8571.37	36809.4	6735.56	16164.9	16483.6	10814.8	4064.94	5754.47	4929.74	10309.9	13582.4	10966.1	14467.5	9549.24	10361.3	8831.92	9188.76	9912.34	6198.49	8365.58	5794.86	8246.73	8637.51	7018.3	6477.29	8342.93	18360	10363.2	3923.19
P08571	CD14	Monocyte differentiation antigen CD14	2114.56	8378.81	22073.5	2166.47	6099.4	29224.5	5662.09	3970.66	3721.74	5599.21	3886.66	4512.82	3304.13	8850.8	10320.3	3169.54	4777.04	4311.46	4386.6	18563.3	4057.01	5231.56	2143.62	4644.47	3982.37	39023.5	55949.9	116736	61605.8	56305.3	133798	40722.5	39685.2	50943.8	57768.7	47509.1	35596.5	35230.4	61387.8	47541.8	49793	55755.1	39259.3	58140	52708.7	66379.1	27520.7
P08572	COL4A2	Collagen alpha-2(IV) chain	7907.15	12250.6	7571.58	37389.8	5986.53	19377.2	4713.95	7548.62	5852.86	11812.3	12726.4	10146.2	7944.84	11301.1	14343.2	4267.07	7049.15	4330.15	6663.37	7618.94	5333.42	11788	8880.94	10749.2	7365.97	49861.6	44538.1	42213.6	37386.4	50547.2	41028.4	38568.4	34422.6	37578.9	50914.3	45064.9	42068.6	38879.5	33950.4	46941.3	43442.9	56355.7	41005	49832	42530.6	42278.1	49626.2
P08579	SNRPB2	U2 small nuclear ribonucleoprotein B''	8508.05	6294.32	2224.31	96492.9	12651.7		8761.75	9595.05	4802.96	3148.97	5404.54	6385.54	3655.61	5154.48	16097.5	6633.29	6443.46	7626.14	4273.91	3170.94	4066.09	4047.12	2334.66	3406.4	6077.63	6631.95	3038.35	3934.16	4313.15	3746.27	5958.38	5356.42	7999.79	3971.37	3001.37	10417.8	4948.95	7904.28	3823.33	5518.09	7085.73	4456.02	7405.1	6419.04	4257.42	5663.48	7789.36
P08603	CFH	Complement factor H	48472.3	73629.8	32953.3	101374	45745	85520	84626.9	33919.5	46915.2	25382.2	48103.4	29772.9	24183.7	42350.1	152242	63108.4	45496.6	53800.6	51070.9	28976.1	41578.4	16669.3	29178.7	28462	42690.2	44651.6	95548	89553.3	114206	114240	17039.9	29442.8	33918.2	40200.7	90931.7	13185.1	45643.5	23694.7	63089.7	18054.6	39318.7	40425.9	50452.3	14660.1	44809.3	56963.1	39121.1
P08621	SNRNP70	U1 small nuclear ribonucleoprotein 70 kDa	18499.1	3215.52	7928.04	405621	14818.9	6039.36	7477.61	3584.44	3425.23	3790.81	10386.1	11328.9	7258.78	14381.4	5655.77	14737.7	24089	3107.24		12682.8	6500.07	11010.1	5578.92	6596.52	4725.87	18676.4	12476.6	3916.54	12379.2	11601.2	10455	15019.3	15492.4	7095.53	8188.82	27822	12488.8	24183	7555.54	17066	17394.1	11827.7	25144.9	15354.4	11552.3	9824.17	14341.1
P08637	FCGR3A	Low affinity immunoglobulin gamma Fc region receptor III-A	4205.58	3913.65	4199.74	43530.4	4791.21	51369.6	4483.12	392.748	2784.19	2783.48			3908.16	19490.6	5498.73	10021.9	5895.2	5317.77	10877.7	4978.55	2189.71	6374.39			1926.76	3122	1987.98	5338.54	3404.58	4202.67	4024.18	3334.57	1665.85	1443.73	3846.23	1546.14	2345.62	1440.5	5842.23	5488.61	2728.81		1491.18	3276.88	4258.29	2950.58	995.074
P08648	ITGA5	Integrin alpha-5	8592.09	12463.4	8752.67	7199.5	11301.8		17236.1	25442.2	12302.6	13587.7		10819.7	3800.18		8270.54	11070.9	680.849	20721.8	6230.13	11940.5	9668.97	6613.59	3896.55		15557.9	35025.4	24245.2	37790.4	63930.5	50568.7	42051.2	33851.7	29093.7	35563.8	62055.6	38494.4	38392.2	33689.4	37266.5	34000.6	24016.7	32670.9	30604.8	37836.8	29769.7	47991.3	26141.5
P08651;P08651-2	NFIC	Nuclear factor 1 C-type;Isoform 1 of Nuclear factor 1 C-type	7674.31	389.594	11881.9		1983.92	508741	4103.11		13845.2	848.019	67256.4	43965.3	97655.4	13520.9	3392.22	10007.9	19409.7	7551.05	30101.8	51679.5	7319.35	121050	11930.7	10860.3	3553.81	95672.4	69345.6	112951	60660.4	78438.6	89091.3	66487.6	107706	65357.3	145205	159888	56969.6	86225.6	68711.9	136566	112230	332874	95816.5	134177	77267.6	89275.5	85265.7
P08670	VIM	Vimentin	12163.6	492909	55558.6	4259.94	27419.2	70145.1	36911.5	106384	133853	139580	104421	249849	30531.4	518037	339551	5490.09	11466.5	14002.9	57886.5	36370.1	264211	42559.5	111801	33911.5	158765	716776	115789	140328	294342	284498	133358	90418.2	69108.6	49257.2	2.00431e+06	542032	781260	47774.8	443677	169691	220930	796322	436752	392246	147296	868947	351053
P08697	SERPINF2	Alpha-2-antiplasmin	32397	34670.2	17457.8	146121	59245.2	65434.6	51721.7	36941.5	17594.7	26481.2	36537.2	32314.7	14610.7	22279.4	49162.6	36577.4	44674.3	42440.3	33081.6	20661.1	16889.4	11457	16974.6	14339.5	31554.3	28977.1	50800	19857.4	70739.9	76593.6	13103.1	29745.8	17943.7	23312.8	57860.9	7746.34	30169.3	17935.9	32852.4	7083.4	24679.6	23871.3	33128.6	13958.3	26025.4	37644.4	19347.4
P08708	RPS17	40S ribosomal protein S17	3034.01		1149.83		251.357		1661.52	188.771	1497.65	408.591	5285.04		689.209	1536.16	6809.76	3667.03	17160	2781.46	4697.26	2276.67	4181.96		600.023	241.634	706.721	70083.2	59044	60049.8	57939.8	51123.6	49929.3	56922.4	63783.9	37542	53698	104116	56845.4	236185	32668.6	124552	77714	86368.6	99523.4	130201	62717.1	57122.9	106852
P08727	KRT19	Keratin, type I cytoskeletal 19	8142.32	13606.2	12696.4	4972.5	16169.4	7230.47	29119	1106.06	26603.6	2923.51	10803.8	2137.73	25858.8	96511.8	5829.28	4150.23	9580.5	18509.1	9653.29	12070.4	30127.4	58230.1	128205	20963.6	4507.83	347069	248597	103849	223919	220079	29993.9	106044	28834.6	25948.5	30249.2	112802	232079	40564.2	308811	99129.2	65034.9	74312.8	549492	171813	122247	236818	221120
P08729	KRT7	Keratin, type II cytoskeletal 7	343347	1.01853e+06	513887	1.78543e+06	400599	654595	680651	343508	467870	470791	526075	444823	322634	698218	399510	465368	381979	464987	427379	384726	602396	905741	1.0795e+06	479153	366153	260384	174029	41158.7	86208.3	86013.4	33472.1	59236.7	34926.5	27889.7	101669	56366.1	116558	21929.7	122029	38119.2	29937.9	71114.9	52859.1	70525.1	42135.7	108970	60582
P08754	GNAI3	Guanine nucleotide-binding protein G(i) subunit alpha	1465.88	1685.69	628.156		1617.74		1559.14	1440.33	1591.04	789.819		4137.02		554.246			1616.37	1611	686.702		1586.5		794.541	2000.44	2433.88	14524.1	13741	7174.2	16273.4	11099.7	10844.9	13791.6	7865.02	11235.6	17134.6	10977.5	15026.6	7714.38	10900.2	19323.5	15770.3	16611.6	12368.8	23624	11953	11357.8	15046.8
P08758	ANXA5	Annexin A5	20958.3	712460	157276	19498.8	67062.9	126910	95181.3	996023	200384	355652	209985	329616	294228	363564	255341	45649.8	39942.5	98462.5	82800.9	245605	209973	394050	235670	600876	425930	1007505	327682	899152	329572	310407	1.75638e+06	583105	580508	601436	537728	781294	295357	444755	355314	883554	504826	2.37934e+06	436065	645635	571103	617437	349747
P08779	KRT16	Keratin, type I cytoskeletal 16	3238.23	3496.33	15645.1	1904.25	8790.37		3050.75	1803.93	1562.64	2241.74	3029.49	3031.41	3941.31	3804.38	2773.27	14388.6	957.414	1788.93	1168.92	4642.95	1004.93	11033.8	5837.15	3901.88	2257.35	4197.83	8573.34	8090.97	6647.03	5927.23	6102.1	8318.26	8089.13	4929.21	2640.64	4985.77	2775.92	2998.45	15663.2	9117.66	6853.4	11131.4	59709.7	7755.63	7162.87	3415.6	12815.1
P08833	IGFBP1	Insulin-like growth factor-binding protein 1					1186.86										666.741	10231.4	6907.03					33505.6		48079.7		31411.2	11077.3	15723	14029	23375	76698.6	24586.8	49082.1	75593.3	38489.8	50807.3	45259.2	49915.1	41110	132474	45691.3	94852.5	17226.8	32074.5	28976.5	6534.38	42503.6
P08865	RPSA	40S ribosomal protein SA	3581.74	5478.57	11417.2	10745.4	12506.2		13691.7	10833	38877.7	10772	7770.5	28944.7	25783.9	2753.91	2861.48	3504.94	3640.1	8086.17	5763.04	11728.9	35094.9	23001	37224.9	31148	13770	95290.8	78390.5	58845.5	83566.5	79580.5	128069	77345.4	123583	105774	47810.2	168833	102189	167802	78426.3	99513.3	142432	80371.6	102403	50543	93133	102811	126697
P09001	MRPL3	39S ribosomal protein L3, mitochondrial	833.185	5946.84	5728.9		4781.72	2198.96	1831.85	3358.18	4592.52		6876.46	5914.84	22253.2	5187.15	1262.83	2918.15	2497.79	3408.19	1733.38	4932.02	3126.17	5045.79	4005.74	32163.9	3287.39							917.931		1014.39		1537.79		1408.98			1768.74			1035.02	1518.22
P09012	SNRPA	U1 small nuclear ribonucleoprotein A	16200.8	28644.7	5185.93		2360.81		4508.69	6637.73	14265.9	1680.27		7395.48	5988.39	36226.2	6238.85	22651.3	13077	4690.63	5862.17	4522.43	10129.6	1638.43	12482.7	9482.89	7814.24	20281.7	16066.4	8306.21	15611.7	15390.7	24907	26306.5	34158.5	27022.8	15278	62460.4	17940.7	41826.4	13138.2	38550.6	27828.8	19305.6	36912.8	40193.8	17093.2	14875.5	22765.9
P09104	ENO2	Gamma-enolase	14909.3	112980	43550.1		17905.5	31013.7	15398.5	146396	24143.6	118279	146621	69744	30401.1	58489.1	17840.9	8912.09	19533	18094.8	20533.4	68308.3	27230.9	81120.4	26595.7	82723.4	122330	1.03157e+06	1247502	326406	163887	262453	473441	387208	574489	676095	952266	385316	380254	581391	397807	455899	635533	1.10571e+06	744526	906407	918730	182583	580104
P09105	HBQ1	Hemoglobin subunit theta-1	12764.9	315.295	5704.78		3380.88		3632.71	623.432	5047.4	687.877			3204.08	877.728		16288.1	14093	6653.15	7127.78	4260.55	3842.12	4601.56	3774.9	1344.64	1635.32	11159	4048.94	11293.2	31597.5	32481.3	3823.39	7890.97	5307.83	5445.67	23628.5	4091.93	15267.5	5329.31	14739.5	7040.39	5675.82		11779.8	3368.79	11162.2	19558.3	6298.98
P09132	SRP19	Signal recognition particle 19 kDa protein								1379.36	1997.24												1210.65			1163.67	1398.51	3279.91	3890.75	5431.89	7900.42	6446.26	8370.17	4545.08	5947.39	3871.29	3241.98	14209.1	7369.71	9408.21	4808.4	12060.7	5919.85	8875.44	3318.69	13138.2	6527.13	7202.99	8475.92
P09211	GSTP1	Glutathione S-transferase P	21315.3	53115.7	57794	8059.63	46285.1	79517.9	46391.3	216112	80311	165254	152236	157675	225850	114160	6695.42	36650	20874.1	50695.9	22890.4	80939.5	66607.5	276233	136112	275368	122822	495311	413541	643554	441023	435047	1.07008e+06	1.24446e+06	1.53928e+06	1.59769e+06	653742	1.17102e+06	832949	1.2316e+06	766828	1.37634e+06	741572	1.28127e+06	553087	1491403	625884	510771	1.03663e+06
P09234	SNRPC	U1 small nuclear ribonucleoprotein C							1008.1	1219.64	3403.87					4735.48							2866.72		2586.52	1302.07	895.091	10777.8	7327.35	7205.99	6924.09	7032.01	1103.97	10496.2	7145.98	8929.08	5453.1	26465.9	3983.7	15244.7	4254.35	19349.2	6924.41	6619.85	16701.3	1208.21	6547.88	6949.36	8893.15
P09237	MMP7	Matrilysin	291.994		3574.2	13369.4	42949.5		16809.8		2809.25					1366.98	9835.74	8504.8	4136.6	18696.5	2670.37	4045.87	2803.56	1760.71	8407.77	1061.88		35403.6	10663.3	14244.3	53885.6	52530.9	15318.6	17239.3	48703.2	37387.6	18873.2	31579.5	30161.1	33428.7	120977	17704.1	11964.9	17134.9	15737.6	45326.8	13610	29155.9	19247.1
P09238	MMP10	Stromelysin-2	6312.12	12156.8	7775.92	235448	12920.4	372379	4804.58	9600.14	4536.81	6200.14	79789	29943.2	7704.63	5729.84	4613.07	20448	10006.7	7423.47	6895.21	12355.7	8908.5	88348.6	8547.38	6611.51	8748.59	8498.96	9362.47	4438.23	8932.92	15359.5	8591.49	10010.3	7741.33	10975.8	20153.7	5445.99	5828.01	7458.94	18754.9	6646.41	6538.73	14296.2	11188.3	8168.04	8367.36	11158.8	8611.15
P09382	LGALS1	Galectin-1	13379.4	385387	35580.9	25836.8	35729.7	35165.6	28279.4	82432.7	60876.3	32805.4	49698.4	57969.7	57069.8	537793	97508.6	14497.6	13424.9	19067.5	23684.3	56243.4	53209.6	71999.1	90684.4	103033	64355.7	191804	87125.2	141226	95716.6	101106	340265	117794	261246	268797	212207	154309	163628	162752	50015	212920	141490	317282	26020.3	346883	205430	75974.1	107247
P09417	QDPR	Dihydropteridine reductase	2744.98	4159.26	5496.48		1808.43		3746.67	20564.5	5529.21	11322.8	8551.84	8674.9	6941.1	4231.39		2646.73	1584.01	3055.38	3396.77	6967.16	4465.63	10343.1	4426.61	14772.1	13110.3	17924.7	10650.3	15065.7	9455.31	10774.5	40411.5	18605.1	29448.9	34327.6	29090.9	22287.7	12543.8	25716.1	13692.6	15883.4	18897.9	60951.5	11981.7	21553.4	17376.5	26741.8	11676.8
P09429	HMGB1	High mobility group protein B1	2493.09	5166.84	37025		6954.52	10189.6	12054.9	109810	31443.6	25648.7	19678.5	56225.8	69476.3	121230	12922.7	3805.33	3637.3	10035.2	9445.06	30830.9	34334.2	79775.4	53932.9	130371	21468.8	283110	83412.4	150978	60979.2	67692.9	385935	297710	322672	263086	164364	363547	157533	284582	143022	360146	237875	618442	389482	54218.7	176443	159852	294748
P09455	RBP1	Retinol-binding protein 1	6411.67	2371.79	13916.3	7948.48	27987.4	98767.1	33080	88950.7	58435.6	84671.1	31018.6	14695.8	85284.7	50828.3	25199.3	50152.8	10436	20704.5	7181.4	15441.5	61742.9	707197	103675	337252	58798.5	101016	552.753	17248.8	8107.09	7414.78	11349.9	23681.1	104945	92026.2	11317.2	80526.8	80463	65284.9	107468	20381.3	584.122	38958.1	12495.9	72758.4	38464.5	76417.9	31802.3
P09467	FBP1	Fructose-1,6-bisphosphatase 1		5064.46	5073.9		3787.59		3927.66	2124.07	7472.7	5078.16	153617			7577.16	12147.4		6925.2	5738.84	6416.33	8313.09	8591.21	4262.38	4268.16	3933.8	4494.76	3017.68	36222.8	41556.7	10543.4	9997.49	37914.9	24404	35655.3	45946.6	2210.58	17637.2	7990.56	34129.2	5353.56	9958.81	20138.5	4494.38	2033.7	70837.3	32003.7	32303.3	7933.15
P09486	SPARC	SPARC	1180.71	6972.8	905.704		2404.74		833.387	3470.43	1012.95	3614.1	2412.28	2824.68		13418.5	8152.57	1607.05					774.245		1137.17	1787.54	3095.9	13052	19424	12682.4	11665.2	19980.6	15117.8	7578.64	11471.4	12974.3	23003.9	9879.03	10687.6	9137.58	10683.1	13265.7	11367.3	24796.3	20081.6	7616.19	8345.66	7661.42	11841
P09488	GSTM1	Glutathione S-transferase Mu 1	34645.7	29521.8	21560	15558.6	11645.2	37405.2	8757.48	162789	13812.5	111523	70416.2	101638	13770.3	22846.4		23467.3	8476.09	7668.71	14119	25145.1	9484.11	21784.7	10042	24530.8	20330.9	28132.2	12450.9	17918.3	47660.5	48235.4	6889.52	54667.8	20429.9	21701.8	100336	74138.8	61438.6	16457.3	111386	6737.8	19652	215361	8116.17	62637	21499.9	11185.6	35843
P09493-5	TPM1	Isoform 5 of Tropomyosin alpha-1 chain	2200.05	3824.18	2499.16		814.76				735.117					10335.4	1874.71		1719.53		2630.72	3141.7	2643.33		1308.64	3981.31		15880.6	11204.8	11658.9	12895	12263.5	34677.6	22508.4	11150.2	12067.9	14481.5	18578.3	17527.4	12992.7	18195.1	36720.5	18706.1	20306.4	19629.8	34090.6	12919.8	18108.1	27633.3
P09525	ANXA4	Annexin A4	4230.15	31942.5	11777.8	71143.8	10559.6	36160.5	6807.31	10110.6	11153.3	7703.92	5438.79	12646.9	34200.5	41477.1	22585.4	7224.61	5552.24	8845.34	4613.68	15744.4	12122.6	46519.1	44591	51058.3	24734.1	159489	63659.5	245049	223222	221087	397239	868783	746852	741000	59942.4	934627	270411	361832	166381	360220	188925	473988	44149	137726	131899	196702	218660
P09525-2	ANXA4	Isoform 2 of Annexin A4									901.469												1564.21		1235.11	1254.9	1640.53	3988.77	5580.03	4046.18	3219.5	3499.56	2464.82	5475.96	5522.86	7345.77	4212.19	18480.5	6344.72	2541.9	3339.21	7009.41	1669.06	9807.16	1421.84	1244.8	2930.08	2771.84	2030.95
P09601	HMOX1	Heme oxygenase 1	3353.86	5566.76	6556.17				2164.46	1150.81	904.845	691.303				865.617	2083.19			3255.17	4919.07				3951.84	552.642		5737.82	4693.48	3225.09	6523.73	3182.75	7987.49	4317.07	6262.75	4233.03	7679.27	8104.89	4630.3	6024.46	4534.51	7386.15	3518.72	4374.86	4526.56	5471.35	4913.21	5685.97	6256.4
P09622	DLD	Dihydrolipoyl dehydrogenase, mitochondrial		7031.94	2265.12		1109.73		762.817	2303.27	5862.25	463.189				3091.1	1053.97			692.548	722.15		5891.27		3073.68	1996.34	1817.27	14110	24282.9	17934.5	16185.2	16489.3	38809.7	11360.9	21111.3	20844.9	11370.9	25280.2	10938.7	20236.2	17976.2	32017.9	29125.2	11062.2	17124.4	16418.3	13379.6	18131.2	12577.1
P09661	SNRPA1	U2 small nuclear ribonucleoprotein A'	20640.8	33320	13644.6	55010.1	9734.39	17971.6	9548.58	16700.2	15630.8	12964.9	20379.3	9250.22	13100.5	23893.2	25650.8	10737.5	28190.7	8960.23	17676.5	9015.27	15577.5	12228.4	16615	15459.9	10407.7	23324.2	16933.2	10838.7	11082.7	10777.8	30046.3	28179.2	31684.7	19083.5	14439.2	77799.3	22317.2	41995.3	16157.4	48085.9	31461.1	22407.4	31022.3	39315.3	23113	21375.7	35654.6
P09668	CTSH	Pro-cathepsin H	578.251	5491.98	3689.42		5569.32		1803.8	3442.9	6923.6	1903.31		1652.64	6362.99	6711.35	1451.25	9157.18	2042.54	2481.63	2204.72	2522.69	5068.24	2164.42	6709.7	10248.7	1518.71	27745.1	19500.3	31899	15984.9	16616.5	38163.7	42044.1	32067.2	20176.1	10405	77660.2	16472.7	53121.6	47710.1	45080.9	12981.8	15228.1	9083.94	86756.5	19925.6	97795.3	8466.52
P09669	COX6C	Cytochrome c oxidase subunit 6C	12834.3	8928.26	12794.7	36361.2	13196.2	62280.1	9996.44	8328.22	6775.58	10230.2	15505.8	8861.53	8411.63	4969.67	9194.68	11177.3	14144.2	9456.32	12021.7	12290.4	7227.88	5540.59	5815.29	6830.74	4182.13	11271.9	8621.38	11851.8	25043.3	25137.2	3938.18	8740.47	8181.49	12978.2	23969.9	3168.46	12430.1	7089.61	15074.9	10461.5	8304.91	9509.63	11933.7	2625.38	7860.31	14308.3	6980.42
P09758	TACSTD2	Tumor-associated calcium signal transducer 2	7551.27	7141.9	8051.79	4294.9	5508.73	14174.8	6586.46	2256.99	5963.17	3141.89	2997.27	4932.39	2541.04	5143.52	2238.88	6851.2	7700.99	6774.34	9191.15	7885.99	6901.87	9429.45	3961.59	4877.56	3141.03	19269.5	28084	22097	20598.1	25571.2	23511.7	19214.5	15729.9	20635.6	22462.9	18808.4	20268.4	16682.9	30588	21263	24003.1	18313.8	24241.9	23379.8	22403.1	26665.4	16056.9
P09871	C1S	Complement C1s subcomponent	10656.5	4059.76	3510.6	17754.7	9193.02	8903.9	11596.1	4147.57	7510.68	4585.31	5378.97	10488	4902.1	3967.64	7559.12	10782.6	9205.99	6518.17	6698.35	4350.23	6722.47	2876.95	5149.34	4606.21	6188.03	10510.4	19103.5	9713.67	22884.6	22382	6251.54	7301.46	8927	9555.83	18353.2	5005.75	11486.7	7305.6	20054.3	5639.59	6719.63	9645.51	10049.6	5072.34	9812.23	10877.8	7547.22
P09874	PARP1	Poly [ADP-ribose] polymerase 1	14596.8	29275.1	10032.7	3462.49	3593.98	18475.4	3644.4	11687	9960.79	5382.43	21089.4	16495.4	14000.6	12629.6	5114.98	4450.47	5546.54	2090.66	6950.31	7482.31	9250.26	12670.3	9910.6	32329.5	5145.12	837714	163390	205001	211960	212763	466407	453434	322374	190528	166500	875204	272126	529261	302647	560096	370359	530184	912346	336374	223738	380043	582859
P09913	IFIT2	Interferon-induced protein with tetratricopeptide repeats 2	20732.5	5563.16	103697	27526.5	518001	217215	13683	894.642	18404.1	24778.4		14035.8	13061.6	22193.2	1440.85	11794.6	13474.4	7759.64	16481.5	34190.7	22306.3	31275.7	47916.4	3051.03	2357.51	27385.4	40578.2	29182	31648.4	20792.4	28751.5	28835.5	15136.2	22446.6	46543.3	29917.7	32600.7	17217.8	45922.2	25337.6	26065.5	35025.9	21651.1	29426.5	34105.9	24179.3	32274.8
P09914	IFIT1	Interferon-induced protein with tetratricopeptide repeats 1	3332.28	3535.93	4656.92	31325.1	4376.75	55863.9	4771.13	4900.78	5038.74	7127.99	18048.9	16463.3	8419.74	6680.69	5082.65	12377.7	6330.04	7167.75	6026.83	4892.74	2183.09	11131.2	3108.9	5600.8	7983.57	14449.8	25149.7	12439.6	15179	19418.7	28756.4	8103.69	9883.34	12725.6	30529	14327.8	18874.4	14641.3	24793.5	26705.5	15412.5	27898.4	11374.6	19483.8	8310.81	10240	13185.3
P09923	ALPI	Intestinal-type alkaline phosphatase		3077.77	1422.35	18336.1	844.366		5312.02	3821.22	1169.79	4504.04	2621.66	1629.13		2818.94	937.31	1505.52	900.003		2493.05	1238.06	2532.99	2407.83	1500.23	7003.79	2551.35	6156.69	12154.5	4924.36	4333.4	4630.08	6899.13	9190	7277.04	5931.4	6803	26914.5	6148.42	5966.47	11540.8	25125.7	9810.7	13104.5	18381.5	20602	15831.1	5996.3	4800.59
P09936	UCHL1	Ubiquitin carboxyl-terminal hydrolase isozyme L1	32477.1	47962.5	14717.8	244865	15302.8	18200.7	8031.03	173602	10487	73964	53242.9	37290.8	24561.1	62005.7	17196.9	29737.4	42142.6	10798.6	27352.5	26157.4	14486.4	32434.9	13274.4	44922.1	54333.6	121463	3204.5	39824.9	5954.13	5001.56	7460.53	4640.81	7696.03	7999.17	70212	3851.81	5666.86	7947.36	7194.7	1816.49	3908.74	105572	83210	2875.04	17909.5	3864.51	24673.5
P09972	ALDOC	Fructose-bisphosphate aldolase C	1580.88	2713.75	4978.7		3617.42		2974.96	6486.37	2315.28	3602.64	6670.22		3674	3194.65	8718.99		4393.96	2039.28	3600.47	7382.24	4079.9	5832.5	2682.82	7429.48	4217.65	70294.2	60461.7	25676.5	40239.7	40736.7	41646.1	26034	61766.6	58071.5	106812	33720.9	65424.6	46068.4	40633.4	48184.3	63747.5	199395	75442.1	88166.4	32783	33076.9	65748.6
P0C025	NUDT17	Nucleoside diphosphate-linked moiety X motif 17	9149.42	8613.05	3221.2	75690.8	36621.1		14545.3	8524.66	5013.84	14939.4	12310.1	10152.3	6139.75	10690.2	11706.7	12062.7	37559.9	14963	28271.2	13282.2	6178.27	1800.88	8298.81	6243.11	5875.64	105754	93917.1	163786	116996	388567	97756	138477	115844	156022	186547	38769.7	151764	113050	206349	69568.3	108352	74192.4	89535.1	81376.8	142006	116243	99802
P0C0L4	C4A	Complement C4-A	89218	71323.5	73692.5	267082	115281	155053	232421	113880	114932	86086.4	76169.2	57435.1	70818.8	60120.6	170339	144919	77566.3	146887	98833.3	87573.1	116162	42375.7	67377.5	61641.7	105011	118960	170117	86542.1	242961	238077	74089.5	118545	109739	109552	275317	23661	152068	80523.8	187290	24110.9	45786.9	43603.7	137766	34446.9	121031	176024	79862.9
P0C0L5	C4B	Complement C4-B	8265.96	5901.92	6324.05	10033.9	12339.4	20716.6	22679.2	9029.37	7964.88	6124.64	8318.62	2902.64	5157	4669.13	13505.8	13404.5	5158.82	14293.2	5778.07	7374.58	7636.42	2949.26	7330.43	7145.98	8471.28	7456.99	12722.1	5243.07	15399.4	14309.8	9942.83	6528.12	8937.98	8547.93	14240.3	2416.74	10569.3	7600.15	12446.7	2991.26	4522.27	4555.3	7183.18	3984.88	9272.7	10156	5520.76
P0C0S5;Q71UI9	H2AZ1;H2AZ2	Histone H2A.Z;Histone H2A.V			1140.31				142.09		1597.76	313.944				758.528	11949	1.30411	674.274				815.547		2162.99	2129.19		64491.4	55005.8	38815.5	45787.6	39614.6	40181.4	46079.7	56370.3	32542.9	48385.7	65854.8	27909.9	32932	23196.8	141256	53905.1	154124	118726	266397	55190.7	47546	51714.3
P0C1S8	WEE2	Wee1-like protein kinase 2	42227.6	13583.6	41081.3	579861	21562.2	34526.9	19575.1	3258.9	20520.8	14613	3718.86	8585.14	10578.4	10323.5	23826.3	62264	36812.9	32764.3	46585.1	31286.2	18840.7	8271.55	14448.5	10367.1	10225.5	71409.4	42994.5	73043.7	166739	132884	40086.5	48226.2	74012.2	57396.8	79256.7	29803.2	86789.9	52900.2	120673	25826.3	54039.2	33832.8	86234.8	26432.3	39036.6	66889.2	45893.8
P0C645	OR4E1	Olfactory receptor 4E1	2223.33	392.517	4884.08	6937.12	24520.5		1950.1	1108.27	263.897	648.833		2527.81	607.529			1174.95	1207.17	1130.87	1129.61	2236.37	1934.63	4767.25	1963.78	162.831		15022	13989.2	39727.8	6064.75	13101	13153.5	10579.7	12017.9	7785.46	5065.62	18557.1	15804.5	29806	7443.83	14760.8	16386.7		23793.2	37921.6	14994.5	12205.7	14024.8
P0C6C1	ANKRD34C	Ankyrin repeat domain-containing protein 34C	28185.8	17813.8	6700.64		5520.25		3938.23	9607.37	3608.19	17490.7	3558.9			3435.8	6358.34	43283.7	2627.84	13995.1	11935.3	10087	1023.06		2310.74	1906.96	3055.67	35677.7	37922.6	33268.3	23227.4	30101.7	33672.1	27018.7	32438.6	32360.3	18489.2	24451.6	29422.2	28409.1	36594.2	19592.5	24446.7	25396.1	34575.3	20732.3	15635.4	29048.3	32703.5
P0C7T5	ATXN1L	Ataxin-1-like	2136.97	560.358	1574.56	8701.89			1222.91	905.92	1661.61	1093.01				4043.3	2676.66	3821.75		2562.93	2700.78	551.717	1919.33	445.978	1925.82	1268.98	502.02	738.154							1845.8								2196.44
P0C7V8	DCAF8L2	DDB1- and CUL4-associated factor 8-like protein 2	25784.2	13677.2	10924.5	49793.6	31164.8		14055.4	17015.8	11555.6	21256.9	25895.2	16376.1	7271.55	5930.86	9452.96	11051.1	38617.2	17163.6	26511.9		14286.6	7526.79	10188.5	9770.19	9877.45	130436	128404	108892	94764.3	87503.4	96367.1	75183.9	94393.2	126011	72827.8	66074.4	89697.4	83987.6	125212	67223.4	151123	78829.2	132473	49320.4	89352.7	87930.3	123600
P0CB38	PABPC4L	Polyadenylate-binding protein 4-like	61935.9		38444.6	252458	17176.1	195213	18022.5	4531.55	38166.1	10014.1	98193.3	75683.4	53256.3	45440.8	39357	126878	71573.8	23062.4	87718.6	103211	37032.2	129773	44332.1	32694.4	15717.9	6696.08	6174.6	11216.3	13785	14336	4751.36	9355.94	10004	5357.45	21688.1	2429.36	6508.17	4195.38	8942.95	8236.65	5625.9	10554.7	6078.27	6534.85	7122.8	4017.35	4612.21
P0CG39	POTEJ	POTE ankyrin domain family member J		4244.9	1697.35		2120.51		1110.85	7334.08	2249.35	10299.4					14832.3	692.861	516.133	944.932	2076.6		2906.72		5876.47	2554.66	5256.97	16680.5	7623.08	4141.35	10004.2	9140.48	13311	2503.37	3897.73	2439.43	16273.8	2743.55	6815.14	10956	4071.16		10816.4	6984.23	8273	16555.4	8113.09	5266.25	7663.92
P0DJG4	THEGL	Testicular haploid expressed gene protein-like	34035.3	8510.46	53456.4	20324.4	17335.9	3332.14	26137.8	5883.17	38954.2	6897.33	37458.9	25788.9	58336.9	69000.6	14614.7	50470.4	21646.3	26988.2	33674.8	40477.4	28352.6	37452.1	60491.4	50790.4	38017.9	21732.8	18246.3	27450.1	27839.7	27858.1	20789.9	24503.1	20503.3	28869.2	26213.2	21414	26806.4	26823.4	22600.2	30889.5	22432.6	47829.3	23940.1	21167.5	22916.2	16655.4	25274.9
P0DJI8	SAA1	Serum amyloid A-1 protein							465.908	1948.21	3383.28						3042.84		350.17		4690.99		2566.96		2605.67		4458.63	2209.04	7710.14	1089.35	7817.65	7675.27		2748.72	597.067		1956.78	2106.65			6510.24	1588.94	1444.95			614.81	1167.87	1767.95
P0DKV0	SPATA31C1	Putative spermatogenesis-associated protein 31C1	3036.13	5356.2	5712.23	14263.5	4032.24	32593.9	4674.25	2551.91	3201.83	3072.25	6753.91	2187.8	2387.02	2013.21	3875.45	7321.28	3067.62	3927.83	2689.65	3781.92	2874.46	1862.04	1564.13	2954.41	1520.47	14486.4	15143.1	15678.3	19397	17714.8	19329.8	16620	19831.8	15347.7	11794.6	19742.8	13249.1	16145.6	15524.7	22127.9	15372.8	12077.1	16601.7	15874	15910.3	15819.7	18617.8
P0DMV8;P0DMV9	HSPA1A;HSPA1B	Heat shock 70 kDa protein 1A;Heat shock 70 kDa protein 1B	33666.9	282193	123032	19306.4	59906	167241	54923.8	287012	111551	151667	109715	150275	132238	177297	62580.3	26531.6	39828.8	50658.8	58839.9	144597	118869	149975	125996	215005	237733	294518	147073	235778	193660	190037	731086	421736	387280	332090	641224	485169	274985	319034	173171	322063	282265	1.14527e+06	425962	657805	477358	289532	70382.6
P0DN79;P35520;P35520-2	CBSL;CBS;CBS	Cystathionine beta-synthase-like protein;Cystathionine beta-synthase;Isoform 2 of Cystathionine beta-synthase	73202.6	5685.24			27559.7	19556.9	24287.8	1269.11	2658.97	13080.9	6781.8	18477.8	21544.1	8199.08	6076.4	10186.1	57611.2	12958.2	30630.3	5798.55	15670.1		6796.4	9645.61	9560.09	34748.5	22920	18541.4	31484.6	29834.8	34236.3	50574.7	45565.3	18270.7	49632.1	50740	43216.2	40178.1	53776.8	48240.8	45341.8	110770	39718.1	17220.3	41228.1	70037.7	24261.9
P0DOX2		Immunoglobulin alpha-2 heavy chain	433526	473827	237010	3242090	452011	414588	416276	258027	355021	149810	247470	341087	179296	242172	279629	297207	387974	312500	335500	352971	315107	179353	157758	137389	141340	216685	443033	1.3901e+06	750504	674001	369708	349549	227444	199384	421099	119193	293983	129812	1874387	204013	674145	111621	347912	219883	673571	302017	329479
P0DOX3		Immunoglobulin delta heavy chain	10636.5	18009.5	5119.03	240797	13258.5		11448.3	11489.5	5154.04	5439.92	14519.8	16791	7311.92	8034.13	6983.23	11675.8	12805.4	16237.2	5903.96	8703.81	4743.9	4374.66	3425.46	4256.62	3252.75	7722.5	25797.8	14222.9	22991.2	22008.6	14687.7	14660.7	8044.06	9567.6	14551.3	6129.85	9883.83	5105.94	24108.4	6346.46	13485.7	19857.9	9280.2	6206.96	9315.45	11278.6	7921.42
P0DOX5		Immunoglobulin gamma-1 heavy chain	3.32424e+06	6201809	1.50261e+06	39431864	3.69567e+06	5.74351e+06	3.9959e+06	3.20995e+06	2.50711e+06	1698293	2961074	2.81259e+06	1.76385e+06	2.2066e+06	2.46117e+06	2658128	3.9847e+06	4257207	3233216	2.0412e+06	2.56069e+06	1.36065e+06	1.25724e+06	1.64522e+06	1.8771e+06	2.16521e+06	3.23867e+06	4776845	4.64146e+06	4.4022e+06	2.63779e+06	3.53302e+06	2.92512e+06	2.67994e+06	6195508	850047	2.22223e+06	1.59359e+06	5.13609e+06	1735041	7020812	2.17937e+06	2.64664e+06	728228	4.2051e+06	2.99928e+06	2.1037e+06
P0DOX6		Immunoglobulin mu heavy chain	127280	204946	49853.4	259060	91194	228745	84766	14666.5	325424	36583.9	33300.2	45107.2	28606.3	36092.6	359466	162057	118102	41126.5	43099	55999.8	294839	26451.2	70219.5	26788.5	12267.1	70118.7	154309	162625	210914	203932	57193.5	80563.1	50576.2	65015.8	145638	32324	69575.2	33545.8	282861	121475	135276	12750.3	92531.5	13034.3	253144	55717.1	77015.3
P0DOX7		Immunoglobulin kappa light chain	919886	1.09596e+06	378416	5.84724e+06	874013	1.26865e+06	738356	512030	497230	245297	578786	439521	244535	637862	567384	586683	924789	670048	860775	620974	617074	194286	249812	235032	360455	748302	1.24243e+06	2490108	1.58139e+06	1.55757e+06	793236	979948	697477	1.02652e+06	1.62313e+06	308048	876875	527831	2.43494e+06	791948	1.71859e+06	737224	1.32549e+06	335119	1727523	1.0773e+06	834164
P0DOX8		Immunoglobulin lambda-1 light chain	299458	570730	155676	2.30851e+06	320546	530005	392680	258339	383966	127471	367838	379961	208107	264980	281913	521850	391621	495014	262438	194338	303775	147064	155277	163671	169056	428953	436204	1069905	1.10706e+06	963219	392589	519939	433680	437091	819737	112078	410572	240738	1.37165e+06	339497	768778	353757	573171	154023	731420	490011	383081
P0DP01	IGHV1-8	Immunoglobulin heavy variable 1-8							1750.93		988.104						3328.07	508.835					972.73					2485.42	1775.45			2830.2				1369.83							3307.27				2900.57		4623.63
P0DP23;P0DP24;P0DP25	CALM1;CALM2;CALM3	Calmodulin-1;Calmodulin-2;Calmodulin-3	45090.5	205123	138448	68964.9	64468.6	163985	9584.6	85560	35455.2	77764.9	105050	146296	103979	152458	145877	30475.3	49305.7	29362.7	70145.8	91323.7	95368	75134.7	53462.4	50040.5	76549.1	375163	294466	425020	302400	288479	549586	410809	493860	440737	506206	452476	327417	350928	250322	678610	392497	704650	337121	582097	376638	290216	527490
P0DPB3-2	SCHIP1	Isoform SCHIP1-2 of Schwannomin-interacting protein 1	6794.48	2555.77	6225.27	13609.4	4136.72	18371.6	2454.04	3429.44	5894.37	6490.13	11942.3	10650.5	9429.37	6985.32	7612.49	14110.3	9008.85	8070.59	13194.2	6756.6	4404.58	10558.7	8570.89	5608.38	4938.09	53563.1	20944.5		61524.6	46049.7	26630.7	51733.3	32352.5	38369	47546.7	36855.9	9295.12	36373.4	28635	24386.7	37831.2	21391.9	2678.83	14413.4	35310.8	56285.3	41497.1
P0DTE1	IGHV3-38-3	Probable non-functional immunoglobulin heavy variable 3-38-3	3219.26	12314.6	445.601	44568.8	2869.86		5871.82	1849.4	3232.99				6343.52	11772.8	3176.34	5955.04	1767.91	6192.56	2236.36	865.086	1777.1		1547.42	3092.96	7260.41	2592.08	5214.93	7334.07	9033.24	6667.82	1384.66	5655.55	1646.74		5187.58				4024.25	4392.96	2165.65		6231.87		4732.69	3475.33	3110.1
P0DTE7;P0DTE8;P0DUB6	AMY1B;AMY1C;AMY1A	Alpha-amylase 1B;Alpha-amylase 1C;Alpha-amylase 1A	32923.8	6821.72	12595.7	53937.7	45161.9		15032.7	9636.17	7651.5		6149.88	5618.68	7553.8	15555.6			18160.3	7659.25	18135.7	31924.5	21359	14844.4	7915.81	12949.3	4448.07	3599.02	5631.51	5664.83	5779.39	4643.15	7101.15	8507.19	28053.4	29701.9	5939.42	4732.58	18086.1	26298.4	18358.8	13540.5	7520.67	18024.8	1325.8	3796.26	3216.7	4651.84	10749.9
P10109	FDX1	Adrenodoxin, mitochondrial	2814.18	15435.6	5612.38	28982.1	5309.82		13279.5	6231.83	13813.9	8210.62	12552.7	21924.2	4261.67	15957.2	26055.1	19655.7	6905.64	18517.6	14294.7	9567.61	4514.17	8408.4	8668.06	5978.82	6938.6	13247.9	17018.9	11598.8	9607.88	8882.62	18506.3	12512.5	3299.98	19364.6	12509.7	23969.5	8161.65	19203.4	28331.1	29496.7	12756.8	15724.5	10223.6	14000	14069.1	6861.29	10615.9
P10153	RNASE2	Non-secretory ribonuclease			16726.3		1852.24		1629.21	6441.73	5028.95	887.707			1113.82	9047.84	23281.4	9379.83				4792.32	1127.98	972.475	5975.42	9588.57	2926.61	3782.24	6139.23	3633.41	8914.75	7932.47	2730.25	4282.97	9095.58	6043.91	5409.69	27341.5	6522.26	5490.05	5859.75	12963.7	11069.3	1280.27	7304.31	21763	12823.6	2337.19	2750.69
P10155	RO60	60 kDa SS-A/Ro ribonucleoprotein		7435.37	1814.76			74206.7	2280.2	15981.9	1584.14	3426.36	68054.8							2730.57			1843.97	153131		5841.87	2431.67	38429.8	25971.7	15267.5	13485.8	13435.2	44450	16726.4	26826	21130.6	23429.1	22570.1	12997.9	26901.7	11253.3	14889.1	23644.4	21397.4	35333.2	39406.2	5587.45	26026.5	25349.8
P10253	GAA	Lysosomal alpha-glucosidase	10969.3	31029.2	22350.2	65693.7	17605.2	899888	15881.4	20300.1	28867.8	14816.4	112136	83842.7	64440.1	42685.4	15943.4	45615.7	9325.49	14710.1	12855	24711.3	23677.2	64984.4	40707.4	66220.5	14692.1	122985	82409.9	23210.7	19368.9	21398.2	62539.4	20570.2	8067.44	20323.5	18113.8	87069	47080.5	9281.49	50914.8	33688.4	46944.7	23782.2	25253.5	94368.4	41310.7	97279.1	100115
P10301	RRAS	Ras-related protein R-Ras	2031.49	1038.9	806.96		611.501		1010.66	8739.99	970.25	6977.9	3846.47	2801.21	2430.9		13587.7	4990.36	1242.98	4462.72	1760.81	481.299	511.378	2049.95	808.866	3043.03	9835.03	5930.61	6840.79	3015.38	13849.8	10807.8	3171.34	5525.59	4080.81	6850.12	17057.9	5073.81	6302.32	4843.72	10832.2	3624.71	5914.49	16363	5147.89	9982.18	8670.62	3496.93	4801.91
P10321-2	HLA-C	Isoform 2 of HLA class I histocompatibility antigen, C alpha chain					424.344			314.804	1408.71				3276.01	2367.63							384.344		4592.22		981.798	1880.91	3908.63	4478.53			2296.29	847.139	1157.92	1014.37	3061.48	2951.03	540.541	1358.3		3296.19	1345.62	2928.02		3033.27	2613.63	1226.76	1479.76
P10412	H1-4	Histone H1.4	15966.6	8514.34	330271	55105.2	28394.9	59488.8	18776.3	67066.1	47075.7	38707.2	132064	113414	220910	46683.8	78343.7	6762.3	16929.5	16328.1	45041.9	283411	36773.3	229280	309020	30418.7	19380.2	12918	12767.9	9857.63	5343.88	4631.5	21252.5	10748.5	23192.3	11819.4	107012	31051.6	13445	13884.2	15164	18510	24558.3	48612.4	6254.67	17235.5	8783.43	6454.99	17564.2
P10451-5	SPP1	Isoform 5 of Osteopontin	7794.18				57940.3		1373.7							1897.98	58211.9		36165.9	1556.11				1981.21	868.956			2699.52	4027.12	29495.4	10931.1	8278.64	15137.3	3504.47	1191.13	2067.08		1012.49	5295.64	4517.66	8363.13	8565.11	3208.1	3967.08	7444.4		3585.57	3301.88	1514.76
P10451;P10451-4	SPP1	Osteopontin;Isoform D of Osteopontin	2098.54	4134.47	1281.31	14789.9	8915.62		2700.75	1060.6	1149.79	2450.69	596.131	12141.8	11732.9	6314.41	21193.1	1441.22	45418.9	3005.55	3097.07	3348.29	2244.53	4067.26	2837.75	11174.7	4628.13	4801.58	9569.14	48526	24713.7	25962	55199.1	10034.2	3465.54	5518.99	4498.76	3969.34	9671.5	3029.06	16414.4	27361.7	3664.39	8485.32	14031.4	5547.22	4914.31	15977.8	10503.9
P10515	DLAT	Dihydrolipoyllysine-residue acetyltransferase component of pyruvate dehydrogenase complex, mitochondrial	6327.82	3556.7	3712.57	49443	3868.55		3720.84	2680.01	3062.34	5598.96			1846.47	2756.13	2932.25	6962.91	3739.01	3585.76	5128.21	4325.98	2085.83		1226.1	3082.11	2471.09	473165	600220	775978	466968	605234	377321	473596	492242	463923	206166	599611	578712	522732	471109	414164	458572	517852	774395	833516	357907	468557	471761
P10588	NR2F6	Nuclear receptor subfamily 2 group F member 6	9162.93	31372.2	5624.96		6845.16	7260.12	6639.32	1119.03	5139.43	17448.3	13741.8	7921.19	4050.21	3158.1	2607	13532.3	16142.4	7705	5782.54	13586.9	3794.3	7396.75	6353.08	4485.83	5472	32718.5	39528.8	71884	368114	250034	84017.9	55888.6	45552.1	72406.5	158221	29903.6	52360.7	52394.4	43901.6	15846	52209.9	49561.3	61281.8	42690.8	44127.3	80784.5	47475.5
P10599	TXN	Thioredoxin	44092.5	60712.5	92821	22538	59124.1	143713	51735.2	107689	77157	106098	75663	43490.3	151977	295621	44029.4	52631.6	46722.6	42225.9	35260.6	49709.2	76450.7	241876	123917	231675	75530.6	487243	776951	835491	586426	618262	1.40735e+06	739736	672939	935967	521660	1.01359e+06	711283	614664	683827	981400	590902	713843	320753	951900	643724	573839	500223
P10606	COX5B	Cytochrome c oxidase subunit 5B, mitochondrial	43776.6	209189	39094.2		57273	76371.1	176589	47301.7	31945.3	94053.2	34916.8	34677.1	15110.9	35434.7	83705.2	63151	93684	181433	91161.7	20339.9	55553.6		8778.38	16109.1	38496.9	3010.46	6001.18	4227.06	1564.25		1655.2	2804.86	2826.5	2875.62	4460.52	8334.97	1344.46	1735.01		65183.2	2628.17	4088.89	1553.15		1820.1	1746.59	1140.44
P10619;P10619-2	CTSA	Lysosomal protective protein;Isoform 2 of Lysosomal protective protein		1664.27	1719.54		8509.35		3553.14	27945.2	3003.22				990.24	3675.86	648.183		7199.77	6006.71	871.424	3014.86	4927.02	1356.99	8297.51	1763.86	9953.2	8709.02	17666.3	17957.4	12590.1	9842.15	42870.3	15515.2	18218.1	15336.9	14838.9	22618.4	13615.3	15937.1	13857.1	30037.8	20384.6	6865.01	8947.16	31190.8	20507.1	13415.7	12472.8
P10636	MAPT	Microtubule-associated protein tau	16112.9	13964.1	14961.6	356464	6101.81	12968	19107.9	13124.4	13860.4	28078.9	11554.2	10569.7	17482.1	20420.9	66089.7	37314.2	24054.2	19973.1	28701.7	13264.4	11470.2	4010.02	10944.9	14930.8	14193.4	49001.9	50304	54908	65552.7	66194.7	41224.5	38001.4	38926.7	60378.6	58617.8	43809.5	37597.4	42783.1	53426.2	64525.1	54897.6	43697.6	40701.1	30889.8	40071.4	41931.7	35934.1
P10643	C7	Complement component C7	4475.72	23982.8	1915.17	34747.2	6180.17		10938.8	8672.42	6638.85	19854.8	19615.5	12743.6	6590.12	5780.2	6450.15	8552.77	8514.3	18805.5	5300.08	2957.64	5523.77	3452.3	2553.86	5977.63	10788.7	5895.46	17119.2	8725.22	25107.6	25666.6	4052.01	8799.68	6260.13	8555.35	79409.3	3682.6	9379.3	4423.91	13888.3	4080.61	9038.7	32750.8	9386.45	5587.96	6807.62	11004.1	7355.78
P10644	PRKAR1A	cAMP-dependent protein kinase type I-alpha regulatory subunit	1320.57	3330.21	2925.55		2571.65		2471.79	5309.3	5151.33	5110.8	2868.13	5489.28	6826.71	4324.11	6154.92		2592.49	1777.67	2579.99	2136.96	5131.87	4193.01	5204.34	9725.43	4686.02	9243.23	13700.6	14021	14263.5	14492.9	7986.02	29104.1	20353.7	17353	12909.7	48611.1	24343.1	21548	25885.6	48509.7	9277.98	31635.5	9301.35	69068	24996.4	17958.5	23340.2
P10645	CHGA	Chromogranin-A	2315.15	6083.56	3766.83		2350.85	98561.4	2101.53	1882.92	1900.11		114330	75888.9	1713.38	309.173	4950.05	2321.68	4272.33	3757.55	3122.73	6096.41	1952.56	5429.62	3240.06		3860.64	6065.72	16976.3	15470.5	3216.59	3538.61	5759.62	19981.2	2128.24	1602.45	2169.02	8511.9	3709.87	2957.42	4173.81	21795.9	7083.95	5831.75	4373.79	3187.01	2162.18	5429.04	4089.87
P10696	ALPG	Alkaline phosphatase, germ cell type	11265.5	18111.7	3342.82		18181.9	13710.8	12645.9	12744.2	11159.9	47852.4	21131.1	21077.3	13986.1	27171.3	13065	6851.65	11753.7	8291.67	8846.53	8050.61	10070.1	3852.15	8404.5	11695.5	11800.5	8315.03	9946.4	2074.81	5905.66	2386.8	3959.26	4177.16	3795.8	6224.98	1150.34	2403.59	5882.12	3255.74	5124.68	3173.76	5781.83	7437.25	9048.92	11778.7	5904.54	2476.64	4796.56
P10746	UROS	Uroporphyrinogen-III synthase	2107.04	1094.41	1328.53		2198.25			1650.32	2368.84	995.964			3456.19		216.867	2368.32	2548.81	1695.61	3516.29	1281.94	1554.1	3248.46	1662.34	2601.56	1571.53	15192.9	5509.98	12658.5	19943.1	21460.3	11386.9	13382.2	24014.5	27716.9	8434.73	13269.2	11662.6	23705.8	9367.32	14930	12179.4	13990	19027.9	28770.7	16296	16247.7	15751.2
P10768	ESD	S-formylglutathione hydrolase	8044.68	29616.8	17193.3		6384.56	14596.2	8809.59	73353	14641.2	41061.9	31242.3	30960	22466.8	26380.2	2614.95	10026.2	9181.34	11942.7	11444.9	19148.4	12380.6	25445.5	14167.2	41704.4	47067.8	99037.7	69038.4	115657	100677	107373	270663	115383	170212	156745	234848	107363	79135.8	128641	74363.3	94331.7	128513	420257	140299	166886	104116	118545	76190.7
P10809	HSPD1	60 kDa heat shock protein, mitochondrial		24174.1	12428.7		5279.73		7438.44	11694.2	33812	7057.35	8230.99	27598.3	13416.8	20480.8	20681	6630.56	10374.5	5793.12	5928.56	7421.41	35598.8	14564.6	28972.4	14787.5	7264.82	40071.3	76487.7	29440	34151.7	32934.9	66380.4	32677.5	104711	85179.5	16493.2	105174	35781.4	95085.2	16189.9	104880	145830	25803.4	75881	141172	43074.8	36508.5	80300.2
P10909-2	CLU	Isoform 2 of Clusterin	524555	48948.8	85660.4	210169	2.09312e+06	398413	446901	101737	137336	102057	100846	72847.1	84384.3	103739	115688	140980	623937	184882	285984	123788	187363	59077.7	69866.8	89163.6	85151.6	1.90823e+06	3.87578e+06	900997	2437735	2.10262e+06	1.48072e+06	371825	257353	287388	1.09984e+06	297048	620180	177089	1.13629e+06	221046	301007	329832	312049	439447	287438	2035940	451398
P10915	HAPLN1	Hyaluronan and proteoglycan link protein 1	13666.5	34466.2	30266.2	14877.4	23860.9	44657	17980.8	45358.5	35415.1	32234.6	21773	27550	27227.1	45673.1	8238.2	11394.3	14117.2	16374.6	23120.7	38950.5	32629.5	31836.2	22675.9	47364.3	42995.1	6328.47	7012.61	5199.04	2500.57	2836.64	8921.11	3031.05	7359.05	5794.79	2877.79	7490.45	3275.59	6174.16	2951.07	5508.43	5016.02	7220.83	6407.51	6712.5	3720.57	5603.9	5318.75
P11021	HSPA5	Endoplasmic reticulum chaperone BiP	1973	51341.9	10447.9		10335.7	13525.3	5834.2	14732.6	28859.8	8248.7	4020.42	18897.4	13581.1	35107.8	17696	1744.68	2081.23	4741.3	6713.61	11474.6	30120.4	21479.8	21711.5	37254.1	6137.53	42763.3	94004.4	155124	71858.7	72110.2	264890	78464.9	94074.1	64001.2	33688.3	258431	88345.1	97627.6	68962.9	287448	137062	93655.5	182817	163936	75134.9	132359	117220
P11047	LAMC1	Laminin subunit gamma-1	7767.3	32118.5	3591.57	47521.7	5395.73		9837.12	5759.32	5354.24	6684.43	5849.88	3950.25	10066.7	66606.3	70345.7	6452.98	8628.72	6014.44	8237.43	4716.97	5961.62	3485.1	11113.3	9824.47	8182.69	82390.5	183591	84091.2	99415.2	93795.8	236865	88953.4	95629.9	87140.3	102172	79115.9	77695.3	123727	137692	122701	275620	108201	711732	72936.7	81644	102565	172215
P11117	ACP2	Lysosomal acid phosphatase	11381.5	1043.63	6668.38		20613.8		1209.15		1004.06						1703.34	14690.5	634.307	3121.63	5101.81	3392.82	461.513	1938.88	491	383.219	174.777	11727.8	10043.6	8753.88	6071.4	4074.04	16111.3	10703.4	18724.8	8492.8	6263.01	21504.8	9715.1	22418.5	7479.59	13322.7	12071.2	15490.2	8441.28	18604.6	8666.64	13310.6	12677.2
P11142	HSPA8	Heat shock cognate 71 kDa protein	15983.8	64246.3	38095.5	4890.5	21761.7	54807.6	22816.5	50738.1	54551.5	38826.8	24042.1	63251.7	69431.8	66241.9	27993.3	17806.6	15573.5	20625.4	18136.8	29281.5	50773.1	67131.5	57990	96427	58467.5	328250	298780	309571	231867	218996	642441	358681	577198	547295	142066	512940	357465	496679	265029	365100	397763	196508	247511	712378	386954	323223	474572
P11171;P11171-2	EPB41	Protein 4.1;Isoform 2 of Protein 4.1	36613.4	58614.2	69136.3	37249.6	42412.2	118809	33605.8	86504.3	41253.9	106765	145908	133711	185586	73765.1	72478.2	44570	58644	47505.1	67134	73870.1	54376.6	210979	98506.6	159382	90114.2	19629.1	11695.9	19050.6	27313.2	26085.8	10756.4	18129.6	19208.7	18479.4	30816.1	14949	24766.4	17758.2	21663.9	15323.9	11856.6	15199.6	18797.2	13690.6	25851.4	30892.3	16344
P11172	UMPS	Uridine 5'-monophosphate synthase	591.402	1314.17	1555.36		619.519		1362.39	3004.11	1357.17	4562.89			3428.97	4247.77	30851.5	226.285	435.203	1022.37	1917.95	1227.83	1395.97	1917.29	3668.52	5316.67	2135.13	15499.4	15002.4	4099.67	6913.58	6071.83	5476.99	11278.8	10063.9	5971.6	4610.17	18696.8	8784	7316.84	7981.16	11385.2	8235.07	9089.21	9543.03	21870.8	7125.95	12358.9	17299.4
P11182	DBT	Lipoamide acyltransferase component of branched-chain alpha-keto acid dehydrogenase complex, mitochondrial	29502.9	6038.25	28415.2	13473	13931	13091.9	19309.7	11796.6	15882.6	7238.31	22702.9	11572	20597.4	20156.5	12283.1	26769.5	14380	14584.3	23650.3	35534.2	12739.6	27433.3	25837.3	13243	17843.3	10403	5399.02	9492.03		12360.8	1300.04	11655.5	4566.87	2457.54		17504.4	7631.84		8504.66	13264.9	13462.8	6448.1	17540	8066.64	9346.89	11102.1	13068.6
P11216	PYGB	Glycogen phosphorylase, brain form	3383.13	8950.44	5858.33	14915.4	6412.43	10525.6	5623.86	21300.7	12072.1	25470.5	14934.9	18338.2	15445.6	6938.02	3475.33	3873.29	3408.8	3930.5	4343.03	6569.04	12024.5	15349.8	12194.6	24940.5	23201	86985.5	141997	17565.8	69957.2	69386	44466.7	27033.5	21999.1	7195.5	61266.1	15255.1	26242	32734.7	25166.5	29331.5	136900	23184.6	21773.1	78085.7	32294.5	72390.1	67715.1
P11226	MBL2	Mannose-binding protein C	14879	24761.7	55287.8	60746.9	65985.5	17427.8	38701.8	184489	62270.4	113667	72211	100406	161860	205594	43342.7	39387.8	15062.3	37060.8	14776.7	41421.8	50804.7	123708	137740	253867	86300.4	357395	140944	570019	646549	594272	447674	551594	466950	375911	487682	248878	308644	334479	650022	453965	219270	294834	306844	262287	357279	112703	409898
P11233	RALA	Ras-related protein Ral-A		8402.21	5949.6	231531	44488.2		8820.52	27479	18792.9	55184.2		96376	45356.1	97927.9	3732.85	11525.9		9076.41			8875.92	22095.5	46353.8	28451.4	2115.59	12758.4	17456.1	25926.5	11839.6	14963.8	7748.65	11353.7	19893.2	16615.8	26428.3	8032.81	18683.3	20084.6	9596.33	6189.22	11174.3	9696.2	22553.5	25283.7	15090.2	18329.8	12275.6
P11245	NAT2	Arylamine N-acetyltransferase 2	2822.28	15482.1	7143.52		8089.06		3765.33	11283	6228.03	7775.97	16488.2	23233.6	11239.1	12967.1	4113.69	1433.58	3069.88	3232.48	3461.52	10912.8	5536.93	16118.4	11734.1	11794.9	19507	35864.4	17588.7	34201.7	21037.2	25722.8	92209.4	53371.5	40471.9	40948.4	82710.1	58970.2	32314.2	24810.5	21007.1	50318.4	35529.9	176130	55687.6	62158.8	69586.7	30243.4	6740.48
P11277-2	SPTB	Isoform 2 of Spectrin beta chain, erythrocytic	18295.3	12494.1	11309.6	83591.1	12033.7	34485.6	11092	15296.8	7721.71	10201.4	10674.9	9753.6	6692.54	10156.4	17497.2	12981.7	14229.3	15207.3	18684.2	12452.5	8584.77	17041.9	9939.6	6748.15	10655.3	162731	159043	219137	306580	349011	140185	162179	134370	204520	325290	200623	214046	131700	229390	207326	144157	250525	215190	172737	230036	234064	162555
P11279	LAMP1	Lysosome-associated membrane glycoprotein 1	1166.46	3651.4	1483.56	17499.2	3075.75		856.25	638.857	2211.92	970.936		3347.55	2699.95	2084.13	2134.57		4807.31	1036.8	7765.31	1723.78	1764.37	1486.85	4602.9	1383.49	1151.76	73181.8	84635.4	79483.2	110301	89550.6	107406	57318.1	73930.5	57736	124711	81791.1	59700.1	66492.9	76639.6	145945	100115	66345.3	116337	149759	82772.4	97237.8	95261.9
P11387	TOP1	DNA topoisomerase 1	24688.5	46317.3	20135.3	51023.6	13122.6	31699.2	12895.4	20519.7	19541.7	55021.7	23403.6	25743.6	18012.8	19690.4	63692.4	14618.8	13093.4	20954.5	22752.8	23771.3	15645.9	20097.2	14301.9	21581.7	27124.3	57860.4	31542.8	43012	80042.4	80644.5	84335.9	81753.1	63728.7	39146.6	46743.7	140493	35467.8	50807.4	47966.1	84296.3	67432.6	89800.6	53716.7	75469.1	41240.8	42621.3	39102.7
P11441	UBL4A	Ubiquitin-like protein 4A	1848.27	1443.08	2115.16	3875.31				791.647	670.444	2527.89				2939.6	1809.13		928.199	1050.05	904.814		1779.36		4166.28			3910.36	4748.11	3639.11	5291.48	6079.76	5726.66	3349.95	4243.3	2768.05	2682.9	4063.04	2889.96	3219.55	1335.63	6112.2	3939.91	2830.88	3501.17	3919.63	3528.3	4767.91	4207.4
P11488	GNAT1	Guanine nucleotide-binding protein G(t) subunit alpha-1	58561.9	34074.5	30065.8	434814	36034.9	183897	10768.8	11344.1	39885.5	5169.15	111962	9462.6	45624.1	52086.9	11872.2	9971.23	35259.6	11122.8	25310.4	33168.5	21746.7	41833.9	34448.8	26702.7	26879.4	8508.83	2778.73	16796.8	9635.72	10329.5	4409.38	2862.29	1546.67	8539.04	9141.84	6241.68	7363.25	8013.77		7300.36	5581.15	8629.62	9564.44	1662.38	4857.75	6161.51	5966.42
P11586	MTHFD1	C-1-tetrahydrofolate synthase, cytoplasmic	3323.86	1929.84	3794.21	14711.1	2572.11	10279.1	3477.71	6299.88	7765.34	5854.19	5099.58	7638.5	6726.1	2405.73	5051.54	4404.84	3071.4	2967.09	3618.22	3362.34	8090.77	10321.1	8804.13	6623.29	5043.57	39946.3	41657.4	12548.4	25949.7	24579.1	16586	27516	11981.9	7357.58	15842.6	34295.9	26996.8	21263.9	22887.2	30006.8	31530.2	20455.3	52923.5	18057	26650.7	43137.9	46505.3
P11766	ADH5	Alcohol dehydrogenase class-3	3853.31	4961.28	10610.2	6638.88	5180.98	14482.3	6815.81	50897.5	11717.6	31701.2	23754.3	19048.1	20107.5	9719.42	2083.75	2730.38	4352.4	4812.63	5539.31	14338.5	11471.6	20325.9	13818.9	39228.1	39446.1	107463	82229.9	111913	94446.7	87635.2	309447	119232	93550.2	104049	249245	122406	58283.6	100308	83377.3	119006	101256	417412	69787.6	191232	95793	109359	125156
P11802	CDK4	Cyclin-dependent kinase 4	143871	41089.6	158539	278894	103447	716371	58713.3	36556.2	31835.3	31246.8	15841.9	525263	43840.4	49722.7	48678.1	29677.8	232470	78410.2	119719	178773	110813	354276	27132.7	27544.6	89494.5	77872.4	74558.2	53220.7	90901	79252.9	56677.4	54893.1	104730	64823.5	46905.1	44185.6	73143.2	97744.2	56243.3	44483.9	58662.9	81066.4	86504.1	63777.2	57327.7	59837	97269.8
P11844	CRYGA	Gamma-crystallin A	2554.01				3020.35		2297.28	1187.04	1656.31	1814.1			1760.29		1716.64				538.808		1658.14			1809.21	1510.85	10136.3	13366.2	11360.6	21687.7	16609.1	3917.75	7598.3	6662.9	11493.9	33703.7	6070.74	9780.58	5563.85	9918.64	1907.21	11094.3	24189.6	10823.1	8601.74	8171.56	9282.59	3868.81
P11940	PABPC1	Polyadenylate-binding protein 1	1675.86	52319.9	3934.34		2603.55		7783.33	4066.78	17047.9	5184.25		13491.9	11521.8	85648.8	7980.33	4019.11	1212.07	3217.96	1907.93	2852.83	13100.6	6192.94	22470.9	18048.3	6265.92	89251	90622.1	45971.3	54218.3	54628.2	108790	84754	113580	98679.5	17393.4	135984	75675.6	126411	63771.4	125842	97328.3	29052.8	69062.1	191143	82170.3	57305.2	115288
P12004	PCNA	Proliferating cell nuclear antigen	4228.06	5292.22	2268.32	46531.6	934.709	63863.7	1411.8	4135.57	3868.51	1373	3835.85	9962.58	7562.02	6029.55	2416.04	2113.63	1610.89	1589.79	1418.38	2445.38	2468.14	6884.75	3941.33	7775.72	2224.11	41499.8	40386.7	19440.3	15568.1	15642.7	33210	43182.5	53038.3	47182.5	10797.2	43964.4	23973.7	53668.4	21393.9	25902.6	54000.8	22362.8	39870.2	37300.2	39722.9	23898.4	62089
P12081-4	HARS1	Isoform 4 of Histidine--tRNA ligase, cytoplasmic	6923.58	502.549	2220.64	125199	4353	11223.5	1591.29	8349.54	3481.17	5101.16	10789.9	5198	9575.83	7633.12	1750.62	5360.78	11792	1486.18	3120.05	7711.54	4194.39	11865.4	6046.91	10447.5	5078.57	23257.3	34432.6	24617.7	17953.5	18479.1	57299.1	34330.9	38156.3	49401.5	15041.4	36893.3	28729.5	42112.2	25457.7	34173.4	35364	28673.6	22592	23666.1	31149.4	25482.1	41084.8
P12109	COL6A1	Collagen alpha-1(VI) chain	7724.8	36599.5	4643.24	67687.6	11519.3		12019	7399.47	7344.12	9213.98		18960.4	13941.3	21398.2	18760.5	7411.18	14152.2	3827.45	6496.28	8590.02	8198.1	5828.04	3739.16	8501.42	5303.19	5140.43	12967.7	8232.4	10465.2	7534.15	11324.7	15549.9	6187.53	7301.44	12182.7	7294.04	8695.95	5416.82	7638.46	13214.7	7880.83	8544.87	5954.95	6346.76	26588.8	6620.82	6546.45
P12110	COL6A2	Collagen alpha-2(VI) chain	2865.23	14393.7	2185.01	83482.4	4278.48		2418.36	4708.27	3498.93	3646.01	4699.27	3109.8	3194.3	7205.38	4544.01	1849.02	2279.74	3394.35	2030.16	3879.17	2257.19	5898.8	3048.56	2131.21	3967.75	37604	35854.9	40757.7	64852.3	66342.8	38078.5	40677.9	34648.2	40611.8	68700.1	24355.8	37354.3	36921.8	60505.9	39486.3	37171.2	62138.3	40411.4	26269.5	36032	39791.5	28758.9
P12111	COL6A3	Collagen alpha-3(VI) chain	24693.4	780314	26930.3	56271.9	27189.8	53245.8	23771.3	54815.3	19116.4	87368.3	39402.2	226984	42968.3	98763.1	162987	28357.6	54625.3	20447.3	63409.4	43955.2	21009.9	33251.3	45114.1	45120.6	70445.3	192451	266739	204659	227317	220015	298984	163696	158128	189291	593359	191168	150807	173821	255803	210484	176504	686704	206444	113890	170908	128563	173890
P12259	F5	Coagulation factor V	11615.5	4142.53	9540.28	47141.4	12416.9	13058.5	5585.61	4339.63	5331.14	6580.95	13113.9	4298.78	10553.7	8534.77	8779.65	19726.1	12214.9	6531.49	8953.38	10344.8	5620.96	12392.8	8899.54	9973.02	3415.59	135817	170029	138623	154484	181144	96076.3	115852	77751.5	104843	192610	124812	131454	119242	179817	103740	109067	131214	123745	114424	120622	137619	116027
P12268	IMPDH2	Inosine-5'-monophosphate dehydrogenase 2	2369.56	7656.99	952.779		3139.91		2317.91	2034.95	3665.6	3176.53	2962.58	30640.7	3008.25	5261.31	1250.6	9357.06	400.85	2167.11	252.189	11774.1	3297.47		2718.15	2343.52	5236.83	26765.3	20733.8	15891.2	20776.1	18595.7	11522.1	9269.36	6100.6	10579.2	26120	9913.42	18277.7	6838.96	15611	13135.8	9187.65	6070.33	25986.6	19218	9205.08	26216.5	22527
P12270	TPR	Nucleoprotein TPR	86102.8	49344	93544.7	508520	84727.8	197812	67836.3	51213.2	48600.4	91270.6	130655	93677.7	74787.4	78518.6	69010.2	92672.9	111312	65081.1	69343.3	99311.6	56778.8	73613.9	85138.8	60734.2	52701.3	101987	74708.5	98733.6	86756	84035.6	78671.3	73216.3	63987.1	57948.7	96997.1	108143	98703.4	89898.2	92649.4	130492	101142	104386	191213	81023.9	85572.5	109451	124978
P12273	PIP	Prolactin-inducible protein	426.462		668.683	749.103	1673.99		1992.37			564.624						1095.61	922.871	1114.77	2193.34		1752.06			1783.11	2770.55		12277	7375.63	2748.37	3986.79	3155.27	449.363			1659.75			1016.34	6046.3				2001.76	967.824	298.014	6387.1	1207.26
P12277	CKB	Creatine kinase B-type	8615.16	37432.7	27088.2	14003.8	12786.6	19300.1	4214.72	203701	20861.6	139859	93484.7	60597.9	79968.3	69359.4	13563.5	7257.07	9109.19	7992.02	7472.28	21516.4	22082	57013.3	42061.4	130955	166400	244109	86956.8	53068.6	55088.1	58025.8	3378.66	66760.2	15711.4	6917.04	384542	15220.1	68766.1	19447.3	6879.85	100512	20225.4	417228	18652.9	62370.5	37479.5	34058	91263
P12429	ANXA3	Annexin A3	1974.48	719.76	20437.7		7063.4		9056.54	7207.56	9681.47	10959	11270.8		12969.2	14186.8	20738.6	4179.04	2724.61	6995.88	3719.37	20176.8	9112.06	13853.8	15569.4	13945.1	8782.08	119515	99829.1	105158	92035.3	82600	141350	109588	143193	136617	13718.3	171298	141972	85643.4	166451	164556	128598	52689	70495.7	258172	128373	133995	95044
P12644	BMP4	Bone morphogenetic protein 4	44872.4	10726.2	13103.8	11203.8	21744.3	83180	7952.73	4059.7	8142.11	3473.1	11215.1	15913.8	8213.07	5081.27	4389.97	7175.04	49707.4	11030.8	21095	18678.7	11455.9	9227.96	7159.2	5361.75	5553.81	49578	54292.6	35494	71315.2	56638	35934.5	41611.7	37248.2	37043.9	50718.9	37238.6	30294.1	28118.6	48504	35371.5	41295.4	35100.6	48474.9	39533.7	29111.8	41770.9	34739.6
P12694	BCKDHA	2-oxoisovalerate dehydrogenase subunit alpha, mitochondrial	21763.2	5513.85	14678.1	41927.9	32364.5	28540.4	15466.2	16420.5	8366.4	14257.4	45699.7		13727	19347.2	16200	23805.6	24880.1	8113.11	10616.4	17801.8	10125.7	29481	11737.9	18010.6	14582.2	20560.2	16061.1	16616.2	13738.1	15781.3	21118.2	18011.8	23678.4	13781.8	22679.3	17272.9	11846.9	12911.1	15004.7	17178.2	13931.4	23387.4	17465.8	23846.3	13769.8	16718.4	15580.7
P12724	RNASE3	Eosinophil cationic protein			3491.69		2571.61		1711.65		954.635	2130.95			5186.86	2521.44	4178.3			599.242	2402.56	1974.91	1300.82	4157.33	12595.3	6328.84	1264.26	9192.67	5106.68	3131.31	6839.44	6502.39	1449.69	11267.3	9712.42	8615.07	2258.02	17860.4	6328.42	7055.88	9921.69	26016.6	12199.7	1718.41	6923.88	17396.2	15190.4	1548.41	2270.76
P12814	ACTN1	Alpha-actinin-1	6838.09	296402	36742.9	14644.7	17844.6	25777.9	16354	217730	27257.4	98947.7	47518.5	82168.5	24801.1	20535.3	20241	7246.25	6543.71	12615.4	9086.94	25372.4	29930.5	19931.6	60035.7	78008.8	171266	177959	276879	96035.9	185597	186821	436181	175290	269890	193296	511751	347333	262272	282473	173605	214827	207783	776571	201151	497460	172206	206018	231927
P12830	CDH1	Cadherin-1	527.308		4226.68	19287.5	3185.37		2183.35	1176.84	5165.99			17658.9	3407.64	12915.6		937.469	1424.12	1582.04	1868.76	4812	4030.62	2615.54	5933.61	4608.76		39605.2	38488.2	42085.8	32953	35202.2	92796.4	52935.6	68974.2	68733	18250.5	58354.9	31127.3	61947.8	22107.8	59397.9	64399	14891.1	29307.8	84210.2	21202.9	28009.5	47081.3
P12883	MYH7	Myosin-7	759.208	4200.14	1357.74	12763.8	982.48		1405.34	2437.3	2799.55	3602.86	3093.32	3165.59	1715.55	2974.35	4589	3206.96	1250.46	1056.42	1949.76	1369.19	520.62	4484.86	1941.04	2541.5	2549.97	32554.2	32436	49034.5	39322.7	43102.9	44851.9	44355.8	39328.3	37729.7	44217.4	37481.9	38410	38660.9	42776	47959.6	33329.4	43158.2	35570.6	42105	41937.7	32105	38561.6
P12931;P12931-2	SRC	Proto-oncogene tyrosine-protein kinase Src;Isoform 2 of Proto-oncogene tyrosine-protein kinase Src	14043.3	9284.69	7147.14	59579.3	12171.6	12278.3	10108.6	13109.8	7727.51	8090.03	20105.8	10194.4	10517.3	13984.4	7531.59	10344.9	8569.58	16634.7	7961.27	12285	6603.2		9462.28	7965.39	12071.7	105719	53816.2	192403	74567	59786.2	81303	108066	32560.9	130130	166642	125006	97083.1	53915	104058	128236	99933.7	165256	75835.9	61855.1	86934.9	76819.5	95205.3
P12955	PEPD	Xaa-Pro dipeptidase	2407.03	9300.78	2987.08	6337.32	3778.45		2520.93	11347.3	3246.59	6673.05	3988.41	5027.22	7843.32	9729.85	4174.54	3572.11	2904.51	3253.95	2621.65	3194.28	3520.46	8202.92	3598.51	8804.86	7752.77	50826.4	34905.6	47766.8	30996	29364.4	100104	42233.6	39868.7	42935	25510.2	35531.7	37025	32626.7	40225.6	39004.2	30440.7	51001.9	27612.3	70896	35409.1	34241.1	41779.7
P12956	XRCC6	X-ray repair cross-complementing protein 6	5410.71	14666.7	9432.79	40835.9	4067.97	31698.7	7624.65	15953	16406.2	8074.31	11559.1	13544.8	24385.1	14618.5	5042.5	23981.1	3791.96	4717.39	6205.94	5720.35	19192.9	24467.6	17573.1	26827.1	7702.57	41515.1	18726.5	11403.1	19887.8	19579.1	11532	29985.9	18569.3	21013.5	26130.3	61599.7	22270.6	40503.8	34688.3	39527	29474.5	74309.2	33680	89059.3	28462.2	40100.4	59555.4
P13010	XRCC5	X-ray repair cross-complementing protein 5	1395.6	18809.9	7853.04		4079.82		9671.62	29442.7	27232.2	11052.7	8663.63	25737.2	44514	14413.9	4512.77	2517.18	3766.29	5315.83	6214.32	5443.62	25770.5	35792.6	36795.1	60750.6	8886.52	95685	41317.6	27350.2	48166.2	47417.8	21029	69465.9	57476.3	39720.7	40967.9	120349	54540	83216	78851.6	107099	63226.8	136818	73385	164142	71670.6	97337.7	125611
P13284	IFI30	Gamma-interferon-inducible lysosomal thiol reductase	6926.7	1681.27	2827.69	50428	6004.84		911.438	982.325	528.852	3621.49		2084.41	488.696	1753.04	934.703		9269.66	1440.84	6563.74	2799.6	2595.19		1868.35	2224.95	856.773	16623.9	9675.66	20226.3	6612.52	6372.07	38538.7	14809.5	21401	10195.3	1168.76	26282.9	8049.92	13419.8	7539.15	13616.4	12303.9	668.339	3358.34	40826.8	21890.2	17141	6990.63
P13489	RNH1	Ribonuclease inhibitor	12390.3	49524.8	15735.9		11385	42893.8	9563.73	83091.5	14097.8	56701.8	19927	24832.7	26320.7	21194.6	3113.81	10038.6	11133.6	11448.2	12938.3	14163.7	15425.5	27229.7	20731.1	44806.1	53506.2	130811	157752	120093	118388	122231	201686	158930	143754	151038	217192	160393	124341	129586	135929	171648	111954	495307	67210.9	251314	152396	159573	149580
P13521	SCG2	Secretogranin-2	2717.4	4621.57	3209.4	17102.3	27289.4	13826.4	3097.33	2776.64	2905.67	5673.8	6851.14	3676.43	8761.91	5257.81	7270.46	10907.8	10483.3	5613.87	4040.13	5848.59	4367.24	4215.7	3724.98	6048.38	5346.89	210710	185957	269484	295237	345938	261434	182660	269752	221906	213744	146685	192422	180541	327195	228149	236256	361892	226438	193479	300775	227031	224213
P13639	EEF2	Elongation factor 2	9270.26	26872.8	20200.6	10489.9	32982.1	25006.5	21220.8	63478.7	53103.1	41624.6	32294.5	76128.9	106689	24156.6	11261.7	16137.9	10857.6	13814.8	10045.5	18172.7	48931.8	86341	83508.3	112589	40219.2	258326	174166	176840	189976	183104	217888	307618	259746	238212	120921	362176	257567	313779	240388	212731	217134	193068	223260	154243	238903	287299	330155
P13645	KRT10	Keratin, type I cytoskeletal 10	125736	97779.1	280984	240544	2105965	102567	92272.9	52082.4	24131.8	59557.1	105392	151312	44926	44948.1	42451.8	87350.1	62837.5	61979.9	51723.4	109308	72272.4	176131	153199	34027.8	35709.7	173813	163823	262411	179522	248554	19579.8	64842.4	5698.5	90733.9	66831.9	237873	66739.1	240003	259798	152078	37158.8	112053	1.14099e+06	55955.6	72297.2	82768.2	1.01601e+06
P13646	KRT13	Keratin, type I cytoskeletal 13	36708.9	42200.8	86413.5	36989.2	334656	25711.8	73803.6	14791.1	11220.5	20083.1	36030.6	61225.1	18276.2	40965.7	25341.3	35169.6	14953.7	26677.2	13216.7	27281.7	14146.1	62737.1	57521.8	14658.7	14179.6	680169	458303	479079	425643	404054	102576	281574	135446	181164	235734	413366	347923	317843	585007	305911	142323	239865	1.34099e+06	325877	255981	362033	878844
P13647	KRT5	Keratin, type II cytoskeletal 5	56428.8	87537.4	269727	135089	1.45645e+06	149468	53790.2	25652.5	30382	40132	65300.2	151699	50341.4	40189.3	44048.1	96095.1	39858.8	44584.2	39731.6	74422.7	47057.2	123091	144471	29115.2	19237.3	54142.6	152804	90965.3	61154.1	76511.9	9448.26	27682.4	8997.84	24219	38738.9	87657.6	27548.9	65489.2	75950.5	63296.4	13058.3	44873.9	394161	18041.6	25117.2	33160.6	336335
P13667	PDIA4	Protein disulfide-isomerase A4	1300.1	18284.7	6871.15	21218.2	4151.5	23855.9	4640.3	10248.1	20533.1	3998.65	2418.63	12597	17134.7	14923.9	9378.77	3686.62	1708.12	4471.6	4078.6	7696.99	17583	21275.9	17326.5	24011.2	4217.8	68312.9	77894.4	139751	69437.9	69098.8	152797	69444.7	124746	74267.8	15307.1	280138	97746.7	167924	77874.5	274682	174794	47457.5	148159	108675	71946.3	160905	114871
P13671	C6	Complement component C6	7461.32	8499.74	3653.44	20259.3	12896.4	21750	14252.2	6586.67	5428.67	3412.39	5599.87	4758.92	4290.17	7571.6	8479.75	7260.14	8278.7	7560.18	6796.67	3685.63	5764.64	2858.68	2879.5	2744.46	6034.55	10343.1	19063.7	12853.6	23792.4	23352.9	23616.1	9993.52	7215.74	7284.75	25403.2	3137.49	9144.76	4290.11	13262.3	4458.34	7168.3	9425	11258	3272.9	8476.29	11514.3	4976.45
P13693	TPT1	Translationally-controlled tumor protein	1410.11	14843.2	2712.27		2552.25		2151.05	11482.6	3869.73	13008.8	8582.46	22956.3	15572.2	31266.6	1350.04	2446.11	2542.91	1401.53	1402.91	1848.08	4255.79	9335.73	12569.6	25194.2	11328.7	39515.2	25308.1	34055.8	14109.7	15972.1	48138.9	35671.9	46411	41083.2	13358.9	37597.8	27822.3	39450.5	31101.1	45420.3	41761	32846.3	21195.5	49812.1	37157.1	25490.5	20208.4
P13716	ALAD	Delta-aminolevulinic acid dehydratase	74487.5	17902.1	54473.5	17443.9	19703.6	71099.6	32953	23190.1	42475.3	32615.2	27833.5	14248	31311.1	65255.1	63001.4	100476	43694.5	59277.5	61432.5	41602.1	31041	33798.6	43167.3	36637.7	32090	80225.2	96112.5	93837.8	199273	210879	89111.1	83839.9	103805	92282.9	155716	50296.8	108261	80007.6	131981	46989.3	51075	82375.7	74543.9	91521.7	101693	119305	64558.8
P13796	LCP1	Plastin-2	13879.6	35529.6	31246.3	52800.1	31780.8	13939	18758.3	28187.2	18939.9	22889.6	13163.9	16652.7	46130.7	11635.3	13378.7	13371.6	12144.2	18024.7	10262.1	25013.4	18420.5	109482	50772.8	162558	12927.7	80703.1	240630	193284	163401	163899	323364	181051	246150	255633	79540.2	359552	172152	193641	218232	264235	178330	117375	94793.9	498746	236992	175769	70133.7
P13797	PLS3	Plastin-3	13526.2	45666.4	15805.9	25725.1	12661.6	47773.5	11646.4	57501.1	17808.7	37984.3	23910.7	29700.2	40897.5	16926.2	10360.6	11015.6	7962.88	11971.5	7395.48	15950.9	18008.2	48009.1	26497.3	54716.9	33311.3	131447	285104	87223.1	118026	134558	252814	156191	169303	182547	223405	225516	189584	174627	180485	177923	189494	391144	59856.6	310763	64693.3	161642	265121
P13798	APEH	Acylamino-acid-releasing enzyme	26395.4	21509.5	30991.5	52322.4	12961.1	48174.8	17400.7	14589.8	20312.9	15179.9	10253.4	11527.3	26659.3	27924.7	14045.8	38328.7	24590	20358	25442.7	27793.1	17752.4	23180.8	26410.7	26287	15554.1	56894.3	60714.1	93905.7	102234	100151	88793	95551	112861	128617	52475.1	61660	91570.3	90660.6	77885.9	53200.5	80409.2	29436.9	72403.2	140927	88479.3	85594.2	87447.1
P13804	ETFA	Electron transfer flavoprotein subunit alpha, mitochondrial	5975.94	3745.19	3635.57	23242.6	2578.5	41736.1	2938.86	4494.46	4765.43	3165.04	8022.78	12436.5	4073.99	10017.1	11284.3		6973.35	1915.9	4524.57	5338.81	6193.51	7066.81	6644.25	5695.79	3709.41	5302.65	8052.24	5859.76	6876.83	6648.92	12344.3	4410.45	4919.71	5069.24	5807.63	7939.08	4112.43	8570.06	1224.99	13440.9	20204.8	4830.4	3992.47	20874.1	5994.61	5646.64	4586.67
P13807-2	GYS1	Isoform 2 of Glycogen [starch] synthase, muscle	16481.2	23251.4	42513.7	60657.9	36277.9	37094.2	9579.01	8409.95	5810.51	13607.3	19127.3	15042.3	15819.1	22833.6	21890.6	25066.2	14817	9585.95	7084.52	14554.7	9806.68	10137.4	22008.9	11558.6	7515.48	26958.4	19801.1	23091.3	25101.4	18498.6	32159	21831.8	33657.2	44531.1	16046.4	36909.1	24518.5	21892.8	26134.6	28938.6	8648.71	45383.1	27428.3	48605.3	22608.3	23402.8	24333.3
P13984	GTF2F2	General transcription factor IIF subunit 2	75497.9	6556.88	100125	13585.3	38686.1	279487	17962.9	12724.9	35836.7	16101.6	28523.9	18338.3	60252.2	29115.6	44549.8	318243	80772.6	37505.4	181711	140247	9560.04		33140.8	22498.4	19671.6	26283.4	8428.72	12399.2	6508	9543.06	21448.9	22097.6	26046.1	18043.3	7361.58	39725.8	17306.2	33927.4	15212.5	24973.6	19799.3	18394.4	36449.5	13302.1	18735.1	16408.5	14834
P14174	MIF	Macrophage migration inhibitory factor	29356.2	69051.4	93930.1	6301.95	46359.6	76102.4	54177.1	249183	82212.4	218788	212378	121059	381448	312039	36497.8	62655.9	47132.2	48342.6	46785.4	97050.5	84085.3	398942	225990	347238	176154	1.11897e+06	1.01158e+06	1565564	913304	834337	1671091	1.03102e+06	2.44559e+06	2.25282e+06	496308	1154933	1.31552e+06	1.62351e+06	1077833	1.79463e+06	1.75612e+06	864853	930332	240289	1.23882e+06	1.01944e+06	1.48236e+06
P14209	CD99	CD99 antigen		2147.78	2532.77		4805.71			1833.55						2326.03							3208.06						7483.45		5407.99	11515	16429.7	7931.48	8005.83	12337.7	45606.6	13047.4	8881.37	6068.33	3843.27	17217.3	18506.8	54854.8		17117.8	7722.59	8377.65	6870.6
P14314;P14314-2	PRKCSH	Glucosidase 2 subunit beta;Isoform 2 of Glucosidase 2 subunit beta	3940.06	15137.3	3295.13	35908.2	3844.35		4438.05	9320.63	11422.5	4201.11	2882.79	10613.3	10817.5	33877.2	13752.4	653.837	5684.81	2382.91	2658.59	2823.09	9769.71	10667.4	11446	20789.3	5180.91	44442.6	87629.4	32553.6	36408.8	34659.4	111002	32259.9	38331.4	25268.6	31769.7	90941.6	41608.8	52847.9	38888.8	115738	73960.7	48832.1	148861	98778.9	41362.7	66834.5	79284.3
P14317	HCLS1	Hematopoietic lineage cell-specific protein	31432.3	21913.6	34666.2	255390	26581.5	238034	19797.4	22739.1	28249.8	25876.8	34879.9	83564	29388.7	38169.7	30206.6	19932	40334.2	30768.1	35532.2	56488.5	33027.6	33632.7	23994.2	33311.3	26611.5	147767	244877	405011	249184	284143	316492	312342	277679	245677	178353	383254	269433	196281	373869	418649	184695	233275	180682	211093	398895	228937	159203
P14324-2	FDPS	Isoform 2 of Farnesyl pyrophosphate synthase	2754.8	9066.07	7518.02	39711.5	4738.74	25398	6778.73	12088.6	5589.26	8375.57	7283.93	7414.9	17190.5	7021.57	7908.1	4474.19	4917.5	6574.23	4613.43	10109.7	5224.96	14212.6	9203.79	15007	7903.11	134508	93982.9	204735	72122.4	71969.4	190820	81001.8	97235.9	98794.9	20349.2	90627.1	53742.9	76752.6	46003.9	99308.4	176005	60696.8	97361.7	137953	101325	84873.6	74782
P14384	CPM	Carboxypeptidase M	30600.7	1820.93	2004.09	3245.05	19996.4	41952.6	16722.3	2067.16	2082.36	17276.2	18382.7		12975	27239.8	34657.8	99310.1	14322.5	13809.7	17928.8	8878.78	19976.8	30796	17058.3	15998.2	12942.9	13900.9	13947.1	16672.1	17253.3	16750.2	28326.4	14266.1	21572.8	18257.7	7281.78	12328.7	16266.9	9238.89	11818.6	14557.6	22980.7	9728.03	16079.3	26040.9	15610.3	23428.3	8266.83
P14543	NID1	Nidogen-1	1171.03	7204.43			1964.22		631.162	2554.28	981.032	1778.38		3322.17	2639.69	29752.4	12489.9	1556.3	745.256	1133.69		1508.63	1037.13	3742.53	2133.29	2883.37	1445.68	41687.9	107742	86935.4	116644	51498.6	120394	49271.6	38314.4	39780.2	85447.5	57211.6	50770.8	56896.9	78757.6	52454.4	113513	58157	50576	58194.3	59579.3	53532.9	77627.7
P14550	AKR1A1	Aldo-keto reductase family 1 member A1	2609.42	25757.8	9248.33		4907.2		5887.01	34142.3	11514.8	16329.2	12300.2	19472.9	22788.6	10982.2	1603.41	3522.49	3491.49	6794.92	2420.09	12154	10425.4	25564.9	13087.1	29876.4	18962.6	27929	42793.2	91962.9	42319.2	46402.8	5122.63	71361.5	70542.2	55067.1	43504.2	75109.1	40125.2	46121.3	58631.6	81138.2	66900.8	103596	34851.6	116460	63807.7	85148.1	74223.6
P14618-2	PKM	Isoform M1 of Pyruvate kinase PKM	50630.4	89204.1	131470	32160	99839.6	112493	85823.1	203722	135669	194190	142244	91959.2	172996	73421.2	66289.6	35441.4	75967.7	89385	54559.1	99753.2	182460	213553	171005	258266	237628	976439	1.07916e+06	1.60065e+06	992006	1.02994e+06	1.58992e+06	1.50597e+06	2.04747e+06	1.8911e+06	519500	1.04995e+06	1.71385e+06	1.71283e+06	1.31353e+06	1.57759e+06	1.50557e+06	686981	850752	2.10873e+06	1.64165e+06	798998	1579323
P14618-3	PKM	Isoform 3 of Pyruvate kinase PKM	6543.81	17198	19723.1	82150	13133.7	14524.3	15243.5	20531.7	21368	27516.4	11498.7	23515.6	15120.3	9612.96	12174.9	9258.17	17991.8	14511	12103.7	7598.58	31351.4	19533.3	12727.5	22430.4	20871.4	251878	284199	334896	257783	271155	371087	341266	547652	413851	103093	180255	388419	401778	224585	160722	394653	57145.1	211043	550814	389071	223798	400268
P14621	ACYP2	Acylphosphatase-2	180966	5643.48	126241		70643.6	868484	60685	20719.7	40350.2	82541.7	131723	90180.4	176710	88252	32238	189828	216181	108399	148925	189212	101337	225278	53188.4	63476.1	49489.8	5427.9	6709.21	20422.2	29773.2	4977	10669.9	7868.53	10988.1	11303.2	9087.72	10812.2	9208.63	7982.55	10348.2	13755.9	6432.63	11893.4	7111.97	6262	9076.09	13533.1	5201.31
P14625	HSP90B1	Endoplasmin	3268.88	33852.3	21178.2		18369.4	50194.4	25646.4	41597.5	108099	26524.9	17250.5	80442.3	88740.4	39226.4	21032.2	8304.76	5650.38	19441.3	18106.9	22138.4	93331.6	79462.9	99506.7	144905	23132.9	158671	171751	163660	159397	158567	146285	111356	185188	105595	77882.6	503544	153897	245408	184151	473164	197143	135972	648643	503291	159819	373932	336542
P14635;P14635-2	CCNB1	G2/mitotic-specific cyclin-B1;Isoform 2 of G2/mitotic-specific cyclin-B1	106621	17819.2	54208.8	185185	7826.37	248689	10911.9	20613.4	34392.2	53486.1	90941.9	81721.7	36868.6	35845	37179.9	103042	133263	10651.1	142838	91351.6	50446.6	48120.8	29652.3	36566.5	38691.9	40523	41814.9	60246.2	95404.8	89993.4	29576	34019.4	28205.3	45762.4	92230.4	19152.5	42356.6	29525.8	75633.6	17885.2	39352.2	51982.7	34898	30490.5	37995.2	48415.9	35252.7
P14735	IDE	Insulin-degrading enzyme	8670.43	8265.93	5550.71	66946.4	22220.2	9721.58	3565.85	3872.21	5299.97	3611.14	11586.9	6063.16	5272.11	3766.67	4929.6	4630.98	9281.26	6160.97	7033.97	5549.44	5527.76	5615.66	4545.47	5102.76	4369.19	20678.7	21954.4	20698.2	22035.9	21428.6	20731.5	32038.4	41311.4	45800.4	24486.5	38614.1	28323.2	36720.3	25863.1	30824.1	35623.1	18411.6	20491.9	72714.6	28992.6	23738.6	27223.7
P14780	MMP9	Matrix metalloproteinase-9	852.075	1526.56	1784.09	14404.8	2254.54		896.195	2509.39	905.956				1231.18	1716.28	10331.8	3722.95		1757.34	1245.78	1518.93	598.991	10.9459	722.232	706.772	1822.75	8795.19	18174.3	6079.02	31765.6	31267.5	3572.92	20355	13215.3	13542.3	3751.42	32349.7	21234.2	8488.05	38044.4	51687.5	12675.2	13801.6	13884.5	59761.2	12977.2	2649.99	7438.55
P14854	COX6B1	Cytochrome c oxidase subunit 6B1		1034.4							1013.56					15848.5	1364.35						332.386	1791.96		507.284		4045.31	11685.4	16716	5437.49	6293.21	4906.61	13907.2	22388.3	17714.4	6332.34	24823.8	6970.34	7743.1	5781.71	65172.7	5817.89	8908.09	5003.45	9379.63	10069.8	10416.6	6486.02
P14866	HNRNPL	Heterogeneous nuclear ribonucleoprotein L	11041	23046.7	7487.51	5735.14	1988.84	5744.45	4780.48	16287	11245.7	4671.22	2114.27	22311.2	10927.1	18819.7	3650.55		1666.79	2475.72	3586.71	2918.03	9947.65	11291.2	20169.9	22356.7	5877.44	61111.5	38896.2	28685.1	29999.2	29931.3	37717	73212.8	49070.1	23501.4	28819.3	147040	37210.4	47808.4	35707.1	66338.8	39759.3	86333.5	69735.6	52118	34905	38174.5	36955.7
[truncated: 3,248 more rows]
[truncated: 27 more columns]
